# Supplementary material for: Direct oxidative carbonylation of methane to acetic acid via high-valent iron-oxo mediated water activation
Source: Nat Commun. 2026 Mar 7;17:3644. doi: 10.1038/s41467-026-70339-w (PMC13096338; doi:10.1038/s41467-026-70339-w)
Supplement: Supplementary file 3 — Source Data [file 41467_2026_70339_MOESM3_ESM.xlsx]

## Sheet: Fig.1A
0	0.15	1.36	18.27	0.11	91.8552
1	0	0	0	0	0
2	0.68	1.34	3.2	0	61.3
3	2.14	2.11	1.08	0	20.2627
4	0.57	1.59	0.21	0	8.86076
5	0	0.51	0	0	0
6	0	0.88	0	0	0

## Sheet: Fig.1B
1	0.0673	0.0673	0.0673
2	0.3978	0.3978	0.3796
3	0.387	0.4845	0.3782
4	0.40017	0.5456	0.3704
6	0.3889	0.717	0.36301

## Sheet: Fig.1C
1	7	100
2	14.5	99.5
3	21.4	99.4
4	34.1	98

## Sheet: Fig.2C
0	0.10763	0.02401	0.16498	0.00486	0.02968
0.03068	0.10702	0.02274	0.16382	0.00416	0.03114
0.06136	0.10497	0.01906	0.16066	0.00214	0.03437
0.09204	0.10096	0.01353	0.15641	0.00113	0.03728
0.12272	0.09425	0.00758	0.15244	0.00488	0.03868
0.1534	0.08409	0.00718	0.15019	0.00893	0.03899
0.18408	0.06991	0.0136	0.15073	0.0127	0.04051
0.21476	0.05139	0.02055	0.15424	0.01568	0.04624
0.24544	0.02871	0.02615	0.15995	0.01747	0.05708
0.27612	0.00617	0.02952	0.16651	0.01779	0.07118
0.3068	0.02973	0.03016	0.17258	0.01668	0.08582
0.33748	0.06175	0.02783	0.17744	0.01457	0.09863
0.36816	0.09475	0.02257	0.18146	0.01279	0.10804
0.39884	0.12694	0.01475	0.18656	0.01357	0.11354
0.42951	0.15651	0.00514	0.19624	0.01768	0.11602
0.46019	0.18161	0.00658	0.21481	0.02359	0.11793
0.49087	0.20043	0.01765	0.2457	0.02968	0.12276
0.52155	0.2113	0.02802	0.28997	0.03486	0.13342
0.55223	0.21278	0.03652	0.34637	0.03836	0.15041
0.58291	0.20381	0.04221	0.41231	0.03975	0.17168
0.61359	0.18387	0.0443	0.4846	0.03894	0.19421
0.64427	0.15331	0.04231	0.55991	0.0364	0.21552
0.67495	0.11459	0.03606	0.63483	0.03346	0.23466
0.70563	0.07804	0.02581	0.70601	0.03254	0.2527
0.73631	0.07961	0.01262	0.77025	0.03612	0.27281
0.76699	0.13373	0.00904	0.82455	0.04434	0.29941
0.79767	0.21022	0.02587	0.86632	0.05531	0.33633
0.82835	0.29595	0.04479	0.89344	0.06697	0.38494
0.85903	0.38566	0.06305	0.90453	0.07773	0.44353
0.88971	0.47573	0.07914	0.8991	0.08643	0.50814
0.92039	0.56299	0.09179	0.87784	0.09235	0.57383
0.95107	0.64454	0.09998	0.84301	0.09515	0.63578
0.98175	0.71777	0.10304	0.79896	0.09502	0.68997
1.01243	0.78048	0.10068	0.75282	0.09271	0.73382
1.04311	0.83102	0.09309	0.71495	0.08959	0.7666
1.07379	0.86843	0.08089	0.69825	0.08754	0.78974
1.10447	0.89262	0.06513	0.71475	0.08843	0.8069
1.13515	0.90454	0.04723	0.77019	0.09325	0.82356
1.16583	0.90635	0.02888	0.86148	0.10161	0.84601
1.19651	0.90152	0.01196	0.97965	0.11208	0.87969
1.22718	0.89484	0.00295	1.11424	0.12299	0.92735
1.25786	0.89213	0.01126	1.25572	0.13308	0.98815
1.28854	0.89946	0.01402	1.39617	0.14167	1.05789
1.31922	0.92197	0.00988	1.52908	0.1488	1.13026
1.3499	0.96248	0.00468	1.64924	0.15516	1.19824
1.38058	1.02078	0.02241	1.75253	0.16196	1.25513
1.41126	1.09381	0.04794	1.83583	0.17052	1.29524
1.44194	1.17661	0.07846	1.89704	0.18184	1.31428
1.47262	1.26336	0.11176	1.93498	0.19614	1.30954
1.5033	1.3482	0.14525	1.94942	0.21273	1.28008
1.53398	1.42572	0.17608	1.94104	0.23025	1.22673
1.56466	1.49118	0.20135	1.91134	0.24698	1.15217
1.59534	1.54064	0.21849	1.86256	0.26117	1.06086
1.62602	1.57102	0.22563	1.79757	0.2713	0.95899
1.6567	1.5801	0.22246	1.7197	0.2762	0.85419
1.68738	1.56652	0.21156	1.63254	0.27511	0.75495
1.71806	1.5298	0.20109	1.5397	0.26777	0.66938
1.74874	1.47031	0.2069	1.44454	0.25435	0.60294
1.77942	1.3892	0.24558	1.3499	0.2355	0.55592
1.8101	1.28842	0.32033	1.25779	0.21223	0.52249
1.84078	1.17064	0.42327	1.1692	0.18589	0.49301
1.87146	1.03928	0.54543	1.08406	0.15808	0.45795
1.90214	0.8985	0.67946	1.00127	0.13071	0.41093
1.93282	0.7534	0.81906	0.919	0.10597	0.35036
1.9635	0.61063	0.95857	0.83503	0.0865	0.28081
1.99418	0.47967	1.09274	0.74717	0.07501	0.21719
2.02485	0.37578	1.21682	0.65363	0.07273	0.19169
2.05553	0.32129	1.32665	0.55324	0.07778	0.22924
2.08621	0.3299	1.41881	0.44564	0.08677	0.30647
2.11689	0.38408	1.49071	0.33132	0.09724	0.3938
2.14757	0.45479	1.54069	0.2116	0.10809	0.47715
2.17825	0.52334	1.56805	0.08899	0.11917	0.55198
2.20893	0.58021	1.57297	0.0416	0.13081	0.61978
2.23961	0.62064	1.55649	0.16182	0.14367	0.68655
2.27029	0.64231	1.52032	0.27996	0.15855	0.76071
2.30097	0.64441	1.46672	0.39059	0.17637	0.84994
2.33165	0.62718	1.39831	0.49055	0.19793	0.9578
2.36233	0.59172	1.31788	0.57708	0.2238	1.08217
2.39301	0.53991	1.22825	0.6478	0.25413	1.21605
2.42369	0.47445	1.13212	0.70085	0.28855	1.34956
2.45437	0.39914	1.03199	0.73493	0.32618	1.47199
2.48505	0.31965	0.93012	0.74935	0.36568	1.57337
2.51573	0.24606	0.82854	0.74409	0.40538	1.64559
2.54641	0.19829	0.72908	0.71977	0.44338	1.68305
2.57709	0.2024	0.63341	0.67762	0.4777	1.68304
2.60777	0.2557	0.54308	0.61949	0.50644	1.64587
2.63845	0.33167	0.45953	0.54768	0.52787	1.57472
2.66913	0.41257	0.38402	0.46495	0.54058	1.47523
2.69981	0.48981	0.3175	0.37437	0.54356	1.35503
2.73049	0.55884	0.26044	0.27922	0.53629	1.22298
2.76117	0.61695	0.21253	0.18294	0.51873	1.08852
2.79185	0.6625	0.17254	0.08946	0.49141	0.961
2.82252	0.69464	0.13843	0.02102	0.45532	0.84909
2.8532	0.71324	0.1079	0.08704	0.41192	0.76029
2.88388	0.71878	0.07941	0.15731	0.363	0.70025
2.91456	0.71237	0.05418	0.21593	0.31062	0.67186
2.94524	0.69572	0.04183	0.26079	0.25699	0.67421
2.97592	0.67114	0.05553	0.29079	0.20433	0.70264
3.0066	0.64143	0.0841	0.30548	0.15483	0.74982
3.03728	0.60986	0.11588	0.30498	0.1106	0.80731
3.06796	0.5799	0.14613	0.28999	0.0739	0.86664
3.09864	0.55489	0.17218	0.26173	0.04781	0.91987
3.12932	0.53743	0.19217	0.2219	0.03645	0.96012
3.16	0.52879	0.2049	0.1727	0.0379	0.9819
3.19068	0.52853	0.20997	0.11704	0.04263	0.98149
3.22136	0.5346	0.20799	0.0607	0.04544	0.9572
3.25204	0.54395	0.20083	0.03967	0.04576	0.90951
3.28272	0.55321	0.19199	0.08885	0.04498	0.84097
3.3134	0.55924	0.18661	0.1479	0.04514	0.75613
3.34408	0.55945	0.19036	0.20398	0.0477	0.6612
3.37476	0.55194	0.2066	0.25368	0.05261	0.56374
3.40544	0.53545	0.23442	0.29494	0.05857	0.47228
3.43612	0.50941	0.26977	0.32625	0.06406	0.39561
3.4668	0.4738	0.30788	0.34659	0.06796	0.34088
3.49748	0.4291	0.34455	0.35539	0.06973	0.31019
3.52816	0.37627	0.3764	0.35249	0.06945	0.29814
3.55884	0.31658	0.40087	0.33818	0.0678	0.29485
3.58952	0.25164	0.41613	0.31314	0.06603	0.29159
3.62019	0.1833	0.42103	0.27841	0.06568	0.28351
3.65087	0.11376	0.41511	0.23534	0.06796	0.26947
3.68155	0.04716	0.3985	0.18565	0.07307	0.25086
3.71223	0.03519	0.37191	0.13154	0.08016	0.23051
3.74291	0.09369	0.33657	0.07688	0.08779	0.21164
3.77359	0.15108	0.29411	0.03954	0.09455	0.1969
3.80427	0.20209	0.24649	0.06835	0.0993	0.18759
3.83495	0.24509	0.19582	0.12163	0.10127	0.18348
3.86563	0.27908	0.14425	0.1753	0.10007	0.18346
3.89631	0.30344	0.09377	0.2252	0.09567	0.18642
3.92699	0.31789	0.04599	0.26952	0.08841	0.1918
3.95767	0.32248	0.00438	0.30712	0.07906	0.1994
3.98835	0.31758	0.03956	0.33722	0.0689	0.20899
4.01903	0.30383	0.07791	0.35936	0.05984	0.21993
4.04971	0.28212	0.11626	0.37336	0.05438	0.23112
4.08039	0.25355	0.15749	0.3793	0.05453	0.24118
4.11107	0.21938	0.20447	0.37749	0.06005	0.24882
4.14175	0.18098	0.25917	0.36843	0.06872	0.25302
4.17243	0.13976	0.32224	0.35283	0.07817	0.25321
4.20311	0.09717	0.39303	0.33149	0.08678	0.24921
4.23379	0.05467	0.46978	0.30536	0.09361	0.24117
4.26447	0.01478	0.54994	0.27544	0.09819	0.22944
4.29515	0.02777	0.6305	0.24277	0.10043	0.21444
4.32583	0.06313	0.7082	0.20844	0.10057	0.19666
4.35651	0.09497	0.77972	0.17353	0.0991	0.17675
4.38719	0.12242	0.84194	0.13917	0.09677	0.15589
4.41786	0.14515	0.89205	0.10665	0.09448	0.13639
4.44854	0.16311	0.92772	0.07775	0.09319	0.12248
4.47922	0.17649	0.94722	0.05579	0.0937	0.11989
4.5099	0.18569	0.9495	0.04668	0.09643	0.13204
4.54058	0.19127	0.93426	0.05276	0.10128	0.15667
4.57126	0.19392	0.90192	0.06683	0.10774	0.1885
4.60194	0.19442	0.85364	0.08253	0.11511	0.22274
4.63262	0.19351	0.79122	0.09739	0.12264	0.2558
4.6633	0.19184	0.71703	0.11071	0.12971	0.28508
4.69398	0.18992	0.63387	0.12248	0.13581	0.30873
4.72466	0.18798	0.54482	0.13299	0.14058	0.32552
4.75534	0.18605	0.45311	0.14268	0.14378	0.33485
4.78602	0.18391	0.36195	0.15202	0.1453	0.33668
4.8167	0.18121	0.27436	0.16139	0.1451	0.33154
4.84738	0.1775	0.19308	0.17106	0.14322	0.32037
4.87806	0.17237	0.12042	0.18113	0.13977	0.30451
4.90874	0.16546	0.05826	0.19151	0.13488	0.2855
4.93942	0.1565	0.00958	0.20199	0.12874	0.26496
4.9701	0.14539	0.03211	0.21223	0.12154	0.24442
5.00078	0.13213	0.05832	0.22184	0.1135	0.22509
5.03146	0.11686	0.07337	0.23043	0.10485	0.20773
5.06214	0.09982	0.07854	0.23762	0.09581	0.19252
5.09282	0.08139	0.07618	0.2431	0.08666	0.17905
5.1235	0.06203	0.0701	0.24663	0.07766	0.16654
5.15418	0.04246	0.06622	0.24806	0.06916	0.15398
5.18486	0.02432	0.07118	0.24732	0.06158	0.14045
5.21553	0.01561	0.08684	0.24444	0.05543	0.12523
5.24621	0.02677	0.10956	0.23953	0.05131	0.10791
5.27689	0.04364	0.135	0.23276	0.04973	0.08845
5.30757	0.06042	0.16009	0.22437	0.05086	0.06718
5.33825	0.07595	0.18277	0.21466	0.05441	0.0451
5.36893	0.08975	0.20166	0.20394	0.05981	0.02549
5.39961	0.10158	0.21585	0.19253	0.06642	0.02249
5.43029	0.11127	0.22483	0.18077	0.07366	0.03975
5.46097	0.11876	0.22839	0.16899	0.08111	0.06057
5.49165	0.12402	0.2266	0.15746	0.0884	0.08006
5.52233	0.12709	0.21979	0.14647	0.09523	0.09663
5.55301	0.12805	0.20845	0.13626	0.10133	0.1094
5.58369	0.12701	0.19325	0.12703	0.10648	0.11786
5.61437	0.12411	0.175	0.11895	0.11044	0.12182
5.64505	0.11951	0.15461	0.11214	0.11302	0.12138
5.67573	0.11337	0.1331	0.10666	0.11407	0.11699
5.70641	0.10588	0.11161	0.10247	0.11347	0.10934
5.73709	0.09725	0.09149	0.09945	0.11114	0.09936
5.76777	0.0877	0.07441	0.09738	0.10707	0.08816
5.79845	0.0775	0.0624	0.09598	0.10134	0.07693
5.82913	0.067	0.05721	0.09493	0.09407	0.06686
5.85981	0.05672	0.05866	0.0939	0.08549	0.05899
5.89049	0.04753	0.06435	0.09264	0.07592	0.05401
5.92117	0.04084	0.07165	0.09097	0.06579	0.05205
5.95185	0.03857	0.07889	0.08885	0.05567	0.05275
5.98253	0.04175	0.08526	0.08641	0.04632	0.05552
6.0132	0.04948	0.0905	0.08396	0.03875	0.05986
6.04388	0.05997	0.0946	0.08204	0.03409	0.0653
6.07456	0.07189	0.09768	0.08132	0.03294	0.07146
6.10524	0.08439	0.09987	0.0825	0.03469	0.0779
6.13592	0.09698	0.10125	0.08607	0.03785	0.08427
6.1666	0.10931	0.10185	0.09212	0.04109	0.09034
6.19728	0.12114	0.10161	0.10033	0.04355	0.09607
6.22796	0.13227	0.10041	0.11008	0.0448	0.10164
6.25864	0.14256	0.09815	0.1206	0.04468	0.10732
6.28932	0.15189	0.09472	0.13115	0.04325	0.11337
6.32	0.16018	0.09008	0.14099	0.0407	0.1198
6.35068	0.16738	0.0843	0.14949	0.03737	0.12629
6.38136	0.17346	0.0775	0.1561	0.03371	0.1322
6.41204	0.17843	0.06994	0.16038	0.03027	0.13665
6.44272	0.18229	0.06202	0.16197	0.0276	0.13879
6.4734	0.18509	0.05426	0.16064	0.02613	0.13795
6.50408	0.18687	0.04742	0.15626	0.02594	0.13384
6.53476	0.18767	0.04243	0.14883	0.02668	0.12676
6.56544	0.18755	0.04023	0.13847	0.0278	0.11777
6.59612	0.18652	0.0412	0.12544	0.0288	0.10881
6.6268	0.1846	0.04493	0.11016	0.02934	0.10262
6.65748	0.1818	0.05045	0.09327	0.02924	0.10188
6.68816	0.17809	0.05687	0.07581	0.02847	0.10757
6.71884	0.17345	0.06355	0.05962	0.0271	0.11817
6.74952	0.16785	0.07006	0.04828	0.02529	0.13081
6.7802	0.16126	0.0761	0.04686	0.02327	0.1426
6.81087	0.15367	0.08149	0.05628	0.02127	0.15136
6.84155	0.14512	0.08608	0.07188	0.01956	0.1556
6.87223	0.13567	0.08973	0.08958	0.01833	0.15454
6.90291	0.12545	0.09238	0.10724	0.01768	0.14801
6.93359	0.11469	0.09394	0.12377	0.01756	0.13637
6.96427	0.10373	0.0944	0.1385	0.01785	0.12041
6.99495	0.09304	0.09376	0.15106	0.01836	0.10131
7.02563	0.08332	0.09204	0.16122	0.01898	0.0805
7.05631	0.07547	0.08933	0.16892	0.01959	0.05968
7.08699	0.07052	0.0857	0.17419	0.02015	0.04104
7.11767	0.06929	0.08127	0.17719	0.02059	0.0281
7.14835	0.07193	0.07617	0.17816	0.02087	0.02562
7.17903	0.07782	0.07055	0.1774	0.02093	0.03147
7.20971	0.08589	0.06458	0.17528	0.02072	0.03895
7.24039	0.09511	0.0585	0.17217	0.02018	0.04521
7.27107	0.10469	0.05262	0.16843	0.01927	0.04983
7.30175	0.11403	0.04748	0.16438	0.01797	0.0532
7.33243	0.12275	0.04376	0.16026	0.01632	0.05592
7.36311	0.13057	0.04228	0.15618	0.01439	0.05837
7.39379	0.13737	0.04356	0.15217	0.01232	0.06058
7.42447	0.14307	0.04747	0.14813	0.01035	0.06223
7.45515	0.14769	0.05327	0.1439	0.00887	0.06279
7.48583	0.15129	0.06003	0.13928	0.00835	0.06176
7.51651	0.15396	0.06686	0.13408	0.009	0.05878
7.54719	0.15581	0.07303	0.12814	0.01051	0.05375
7.57787	0.15699	0.0779	0.12142	0.01243	0.04685
7.60854	0.15761	0.08098	0.114	0.01441	0.03854
7.63922	0.15777	0.08189	0.10612	0.01626	0.02968
7.6699	0.15755	0.08039	0.09822	0.01788	0.02187
7.70058	0.15698	0.07641	0.09098	0.0192	0.01812
7.73126	0.15606	0.07015	0.08527	0.0202	0.02077
7.76194	0.15477	0.06213	0.08204	0.02088	0.02731
7.79262	0.15304	0.05349	0.08199	0.02125	0.03474
7.8233	0.1508	0.04643	0.08525	0.0213	0.04179
7.85398	0.14796	0.04439	0.0913	0.02105	0.04805
7.88466	0.14446	0.04988	0.09921	0.02052	0.05343
7.91534	0.14022	0.06181	0.10793	0.01974	0.05798
7.94602	0.13521	0.07736	0.11656	0.01874	0.06171
7.9767	0.12943	0.09432	0.12431	0.01761	0.06463
8.00738	0.12291	0.11128	0.1306	0.01644	0.06662
8.03806	0.11573	0.12725	0.13496	0.01536	0.06754
8.06874	0.108	0.14156	0.13704	0.01448	0.06728
8.09942	0.09991	0.15374	0.13663	0.01393	0.06574
8.1301	0.09167	0.16348	0.13361	0.01372	0.06297
8.16078	0.08361	0.1706	0.12796	0.0138	0.05912
8.19146	0.07612	0.1751	0.11981	0.01403	0.0545
8.22214	0.0697	0.17706	0.10937	0.01425	0.0495
8.25282	0.06494	0.17668	0.09703	0.01433	0.04457
8.2835	0.06238	0.17423	0.08341	0.01418	0.04012
8.31418	0.06237	0.17002	0.06953	0.01378	0.0364
8.34486	0.06488	0.1644	0.05721	0.01322	0.03345
8.37554	0.06955	0.1577	0.04963	0.01267	0.03111
8.40621	0.07582	0.15021	0.05036	0.0124	0.0292
8.43689	0.08313	0.1422	0.05963	0.0127	0.02776
8.46757	0.09102	0.13388	0.07427	0.01373	0.02715
8.49825	0.09909	0.1254	0.09131	0.01542	0.02799
8.52893	0.10707	0.11688	0.109	0.01756	0.03074
8.55961	0.11472	0.10841	0.12633	0.01985	0.03531
8.59029	0.12183	0.10003	0.14264	0.02205	0.04111
8.62097	0.12825	0.09184	0.1575	0.02395	0.04738
8.65165	0.13381	0.08388	0.17062	0.0254	0.05338
8.68233	0.13836	0.07625	0.18177	0.02626	0.0585
8.71301	0.14178	0.06902	0.19084	0.02648	0.06226
8.74369	0.14392	0.06227	0.19775	0.02602	0.06434
8.77437	0.14467	0.05605	0.20248	0.02489	0.06457
8.80505	0.14392	0.05036	0.20507	0.02314	0.06293
8.83573	0.14157	0.04513	0.20555	0.02085	0.05951
8.86641	0.13755	0.04024	0.20401	0.01814	0.05457
8.89709	0.1318	0.03552	0.20051	0.01515	0.04841
8.92777	0.1243	0.03076	0.19513	0.01204	0.04142
8.95845	0.11506	0.02576	0.18794	0.00901	0.03401
8.98913	0.1041	0.02043	0.17898	0.00634	0.02658
9.01981	0.0915	0.01486	0.16831	0.00454	0.01951
9.05049	0.07737	0.00992	0.15595	0.00425	0.01309
9.08117	0.06185	0.00898	0.14195	0.00517	0.00762
9.11185	0.04514	0.0141	0.12636	0.00636	0.00356
9.14253	0.02749	0.02191	0.10926	0.00733	0.00285
9.17321	0.00947	0.03065	0.09078	0.00793	0.0048
9.20388	0.01091	0.0397	0.07115	0.00811	0.00661
9.23456	0.0297	0.04867	0.05083	0.00791	0.00795
9.26524	0.0487	0.05725	0.03119	0.00738	0.00894
9.29592	0.06732	0.06513	0.01914	0.00659	0.00973
9.3266	0.08522	0.07208	0.02925	0.00563	0.01045
9.35728	0.10206	0.07786	0.04973	0.00456	0.01117
9.38796	0.11755	0.08232	0.07198	0.00348	0.01193
9.41864	0.1314	0.08534	0.09416	0.00248	0.01271
9.44932	0.14335	0.08685	0.11552	0.00175	0.01347
9.48	0.1532	0.08688	0.13552	0.00171	0.01415
9.51068	0.16077	0.08548	0.15371	0.00243	0.01468
9.54136	0.16593	0.08278	0.16971	0.00352	0.01502
9.57204	0.16861	0.07895	0.1832	0.00478	0.01515
9.60272	0.16881	0.07418	0.19391	0.00614	0.01517
9.6334	0.1666	0.06871	0.20167	0.00752	0.01532
9.66408	0.16211	0.06278	0.2064	0.00888	0.016
9.69476	0.15555	0.05662	0.20811	0.01011	0.0176
9.72544	0.14726	0.05049	0.20693	0.01113	0.02028
9.75612	0.13765	0.04457	0.20312	0.01186	0.0239
9.7868	0.12729	0.03907	0.19704	0.01223	0.02809
9.81748	0.11692	0.03415	0.18925	0.01216	0.0324
9.84816	0.10745	0.02993	0.18041	0.01163	0.03639
9.87884	0.09997	0.02654	0.17135	0.01061	0.03963
9.90952	0.09556	0.02412	0.16302	0.00915	0.04179
9.9402	0.09497	0.02278	0.1564	0.0073	0.04258
9.97088	0.09826	0.02261	0.15234	0.00525	0.04185

## Sheet: Fig.2D
0	0.08794	0.08798	0.08928	0.08942
0.03068	0.08624	0.08379	0.08639	0.08513
0.06136	0.08129	0.07171	0.07826	0.07263
0.09204	0.0735	0.05328	0.06683	0.05294
0.12272	0.06364	0.0324	0.05619	0.02806
0.1534	0.05307	0.02442	0.05298	0.01038
0.18408	0.04414	0.0433	0.06135	0.03562
0.21476	0.04041	0.0685	0.07726	0.06486
0.24544	0.04427	0.09104	0.09457	0.09088
0.27612	0.05389	0.10753	0.1091	0.11101
0.3068	0.06576	0.11592	0.11829	0.12314
0.33748	0.07737	0.11506	0.12075	0.12576
0.36816	0.0872	0.10489	0.11623	0.11805
0.39884	0.09427	0.08685	0.106	0.10005
0.42951	0.09795	0.06556	0.09374	0.07307
0.46019	0.0979	0.05391	0.08664	0.04194
0.49087	0.09404	0.06839	0.09309	0.03386
0.52155	0.08662	0.10046	0.11406	0.06959
0.55223	0.07622	0.136	0.14285	0.11461
0.58291	0.06409	0.16772	0.1724	0.15803
0.61359	0.05258	0.19112	0.19753	0.19508
0.64427	0.04604	0.2031	0.21461	0.22205
0.67495	0.0491	0.20182	0.22146	0.23601
0.70563	0.06106	0.18722	0.21765	0.23503
0.73631	0.07738	0.16233	0.20542	0.21873
0.76699	0.09448	0.13678	0.19121	0.18935
0.79767	0.11022	0.13204	0.18699	0.15489
0.82835	0.12319	0.16696	0.20592	0.13639
0.85903	0.13246	0.23233	0.25108	0.16227
0.88971	0.13743	0.31143	0.31443	0.22901
0.92039	0.13787	0.39323	0.38555	0.31497
0.95107	0.13399	0.47018	0.4557	0.40589
0.98175	0.12657	0.53652	0.51795	0.49278
1.01243	0.11721	0.58784	0.567	0.56896
1.04311	0.10858	0.62127	0.59932	0.62936
1.07379	0.10445	0.6359	0.61354	0.67069
1.10447	0.1084	0.63331	0.61116	0.69201
1.13515	0.12138	0.61821	0.59744	0.69557
1.16583	0.14127	0.5991	0.58221	0.68782
1.19651	0.16464	0.58805	0.57959	0.68023
1.22718	0.18829	0.59819	0.60414	0.68851
1.25786	0.20957	0.6382	0.66374	0.72805
1.28854	0.22631	0.70771	0.75539	0.80651
1.31922	0.23672	0.7984	0.86843	0.92027
1.3499	0.23938	0.89879	0.99002	1.05786
1.38058	0.2332	0.99772	1.10828	1.20529
1.41126	0.21752	1.08579	1.21324	1.34915
1.44194	0.19215	1.15565	1.29704	1.47773
1.47262	0.15761	1.20201	1.35388	1.58129
1.5033	0.11591	1.22152	1.38002	1.65223
1.53398	0.07457	1.21274	1.37379	1.6852
1.56466	0.06519	1.17597	1.33548	1.67716
1.59534	0.11091	1.11312	1.26723	1.62744
1.62602	0.17849	1.02748	1.17277	1.53771
1.6567	0.25301	0.92346	1.05723	1.41183
1.68738	0.32941	0.80636	0.92672	1.2556
1.71806	0.40449	0.68202	0.78807	1.07644
1.74874	0.47551	0.55668	0.6485	0.88302
1.77942	0.54002	0.43688	0.51541	0.68486
1.8101	0.59579	0.32984	0.3964	0.49209
1.84078	0.64094	0.24422	0.29934	0.31601
1.87146	0.67401	0.19049	0.23189	0.17376
1.90214	0.6941	0.17396	0.1972	0.11274
1.93282	0.70098	0.1828	0.18704	0.15449
1.9635	0.69531	0.19771	0.18543	0.20577
1.99418	0.6788	0.20681	0.18013	0.23063
2.02485	0.65452	0.20547	0.16568	0.2237
2.05553	0.62711	0.19276	0.14127	0.18719
2.08621	0.603	0.16949	0.10877	0.12942
2.11689	0.58987	0.13731	0.07259	0.08195
2.14757	0.59512	0.09824	0.04508	0.12496
2.17825	0.62334	0.05452	0.05483	0.22351
2.20893	0.6744	0.01089	0.09003	0.33181
2.23961	0.74403	0.04123	0.12817	0.43586
2.27029	0.8258	0.08729	0.163	0.52775
2.30097	0.91306	0.13097	0.19226	0.6019
2.33165	0.99977	0.17058	0.21488	0.65469
2.36233	1.08081	0.20484	0.23041	0.68448
2.39301	1.15196	0.23282	0.2388	0.69176
2.42369	1.20986	0.25395	0.24036	0.67921
2.45437	1.25192	0.26808	0.23571	0.6517
2.48505	1.27631	0.27561	0.22583	0.61616
2.51573	1.28194	0.2775	0.21217	0.58105
2.54641	1.26843	0.27529	0.19681	0.55493
2.57709	1.23606	0.271	0.18253	0.54406
2.60777	1.18576	0.26685	0.17254	0.54982
2.63845	1.11905	0.26481	0.16962	0.56817
2.66913	1.03799	0.26599	0.17466	0.59192
2.69981	0.94508	0.27031	0.18603	0.61361
2.73049	0.84323	0.2765	0.20044	0.62746
2.76117	0.73566	0.28253	0.21436	0.62995
2.79185	0.62592	0.28624	0.22485	0.6199
2.82252	0.51784	0.28574	0.22975	0.59816
2.8532	0.4158	0.27972	0.22776	0.56738
2.88388	0.32515	0.26754	0.21831	0.53152
2.91456	0.25302	0.24923	0.20153	0.49545
2.94524	0.20833	0.22546	0.17816	0.46407
2.97592	0.19618	0.19743	0.14949	0.44138
3.0066	0.20891	0.16673	0.11725	0.42934
3.03728	0.23173	0.13523	0.08359	0.42743
3.06796	0.25388	0.10498	0.05145	0.43334
3.09864	0.2702	0.07803	0.02772	0.44425
3.12932	0.27903	0.0564	0.03017	0.45801
3.16	0.28067	0.04171	0.04807	0.47356
3.19068	0.27665	0.03389	0.06414	0.49074
3.22136	0.26928	0.03025	0.07474	0.50972
3.25204	0.26129	0.02785	0.07922	0.53039
3.28272	0.2553	0.02675	0.07799	0.55192
3.3134	0.2532	0.03009	0.07227	0.57265
3.34408	0.2555	0.03978	0.06417	0.59028
3.37476	0.26128	0.05405	0.05694	0.60229
3.40544	0.26851	0.07023	0.05452	0.60636
3.43612	0.27473	0.08617	0.05904	0.60074
3.4668	0.27765	0.10016	0.0687	0.5845
3.49748	0.2754	0.11091	0.08001	0.55773
3.52816	0.26669	0.11749	0.09022	0.52161
3.55884	0.25086	0.11939	0.09758	0.4784
3.58952	0.2278	0.1165	0.10113	0.43136
3.62019	0.198	0.10906	0.10045	0.38461
3.65087	0.16255	0.0977	0.09554	0.34273
3.68155	0.1234	0.08331	0.08677	0.3098
3.71223	0.0846	0.06705	0.07473	0.28804
3.74291	0.05781	0.05031	0.06025	0.27642
3.77359	0.06578	0.03487	0.04431	0.27093
3.80427	0.09987	0.02373	0.02827	0.26632
3.83495	0.13955	0.02131	0.01527	0.25804
3.86563	0.17739	0.02643	0.01564	0.24315
3.89631	0.21035	0.03315	0.02668	0.22048
3.92699	0.23667	0.0388	0.03807	0.19062
3.95767	0.25524	0.04293	0.04744	0.15593
3.98835	0.26542	0.04592	0.05405	0.12133
4.01903	0.26706	0.04846	0.05759	0.09623
4.04971	0.26049	0.05116	0.05799	0.09341
4.08039	0.24657	0.05427	0.05529	0.11302
4.11107	0.22683	0.05758	0.04971	0.14152
4.14175	0.20364	0.06053	0.04158	0.16855
4.17243	0.18058	0.06243	0.03138	0.18879
4.20311	0.16267	0.06265	0.0197	0.19951
4.23379	0.15566	0.06077	0.00748	0.19938
4.26447	0.16289	0.05659	0.00705	0.18807
4.29515	0.18256	0.05018	0.01901	0.16607
4.32583	0.20953	0.04187	0.03027	0.13455
4.35651	0.23869	0.03228	0.03987	0.0952
4.38719	0.26621	0.02251	0.04725	0.05028
4.41786	0.28941	0.01497	0.05203	0.00915
4.44854	0.30644	0.01442	0.054	0.05034
4.47922	0.31603	0.02022	0.05314	0.09894
4.5099	0.31746	0.02698	0.04958	0.14472
4.54058	0.3104	0.03233	0.04367	0.18578
4.57126	0.2949	0.03542	0.03595	0.2208
4.60194	0.27138	0.03589	0.02718	0.24901
4.63262	0.24059	0.03367	0.01863	0.27016
4.6633	0.2036	0.02893	0.0131	0.28451
4.69398	0.16185	0.02205	0.01456	0.29275
4.72466	0.11747	0.01369	0.02043	0.29593
4.75534	0.0748	0.00606	0.02654	0.29532
4.78602	0.04906	0.00971	0.0313	0.2922
4.8167	0.06692	0.01923	0.03411	0.28771
4.84738	0.10703	0.02866	0.03478	0.28268
4.87806	0.14986	0.03694	0.0333	0.27753
4.90874	0.19026	0.04351	0.02987	0.27227
4.93942	0.22617	0.04802	0.02483	0.26663
4.9701	0.25636	0.05026	0.01861	0.26021
5.00078	0.28007	0.05019	0.01186	0.25267
5.03146	0.29683	0.04794	0.00616	0.24389
5.06214	0.30643	0.04377	0.00704	0.23401
5.09282	0.30896	0.03814	0.01266	0.22348
5.1235	0.30469	0.03166	0.01832	0.21297
5.15418	0.29415	0.02524	0.02306	0.20323
5.18486	0.27803	0.02023	0.02657	0.19492
5.21553	0.25722	0.01831	0.02873	0.18841
5.24621	0.23277	0.0199	0.02953	0.18359
5.27689	0.20585	0.02335	0.02908	0.17995
5.30757	0.17784	0.02688	0.02753	0.17666
5.33825	0.15033	0.02945	0.0251	0.17279
5.36893	0.12521	0.03055	0.02203	0.16758
5.39961	0.10486	0.02995	0.0186	0.16054
5.43029	0.09185	0.02764	0.01508	0.15158
5.46097	0.08765	0.0237	0.01174	0.14103
5.49165	0.09106	0.01839	0.00887	0.12972
5.52233	0.09879	0.01211	0.00674	0.11889
5.55301	0.10762	0.00609	0.00558	0.11014
5.58369	0.11541	0.00667	0.00535	0.10501
5.61437	0.12098	0.01353	0.00576	0.10434
5.64505	0.12375	0.02107	0.00663	0.10777
5.67573	0.12356	0.0282	0.00803	0.11391
5.70641	0.12049	0.03451	0.0101	0.12103
5.73709	0.11481	0.03972	0.01288	0.12763
5.76777	0.10691	0.04363	0.0163	0.13269
5.79845	0.09726	0.04613	0.02018	0.13567
5.82913	0.08638	0.04721	0.02434	0.13655
5.85981	0.07484	0.04694	0.02856	0.13567
5.89049	0.06321	0.04544	0.03263	0.13376
5.92117	0.05211	0.04293	0.03635	0.13175
5.95185	0.04216	0.03968	0.03952	0.13058
5.98253	0.03406	0.03597	0.04198	0.13098
6.0132	0.02849	0.03209	0.04357	0.13321
6.04388	0.02576	0.02832	0.04419	0.13696
6.07456	0.02541	0.02484	0.04376	0.14149
6.10524	0.02634	0.02176	0.04224	0.14581
6.13592	0.02755	0.01911	0.03963	0.14899
6.1666	0.02845	0.01687	0.03597	0.1502
6.19728	0.0288	0.01511	0.03133	0.14892
6.22796	0.02861	0.01402	0.02582	0.14486
6.25864	0.02801	0.01394	0.01959	0.13806
6.28932	0.0272	0.01505	0.01281	0.1288
6.32	0.02642	0.01717	0.00573	0.11766
6.35068	0.02586	0.01987	0.00251	0.10548
6.38136	0.02567	0.02264	0.00945	0.09333
6.41204	0.02591	0.02508	0.01662	0.0825
6.44272	0.0266	0.02683	0.02347	0.07433
6.4734	0.02771	0.02765	0.02984	0.06977
6.50408	0.02923	0.02741	0.03558	0.06885
6.53476	0.03119	0.02604	0.04059	0.07053
6.56544	0.03362	0.02363	0.04479	0.07328
6.59612	0.03653	0.02034	0.04813	0.07573
6.6268	0.03992	0.0165	0.05056	0.07689
6.65748	0.04371	0.01262	0.05208	0.07624
6.68816	0.04777	0.00962	0.05271	0.07359
6.71884	0.05192	0.00882	0.0525	0.06905
6.74952	0.05595	0.01041	0.05159	0.06301
6.7802	0.05963	0.013	0.05018	0.05611
6.81087	0.06274	0.01554	0.04858	0.04935
6.84155	0.06506	0.01766	0.0472	0.04408
6.87223	0.06641	0.01934	0.04651	0.04181
6.90291	0.06664	0.02084	0.04693	0.04338
6.93359	0.06565	0.02249	0.04866	0.04825
6.96427	0.06339	0.02465	0.0516	0.05504
6.99495	0.05986	0.02745	0.05538	0.0624
7.02563	0.05514	0.03081	0.05948	0.06937
7.05631	0.04936	0.03442	0.06337	0.07532
7.08699	0.04276	0.0379	0.06656	0.07984
7.11767	0.03575	0.04087	0.06868	0.08268
7.14835	0.02896	0.04302	0.06944	0.08373
7.17903	0.02361	0.04412	0.0687	0.08301
7.20971	0.02152	0.04405	0.06643	0.08066
7.24039	0.02381	0.0428	0.0627	0.07694
7.27107	0.0293	0.04047	0.05768	0.07226
7.30175	0.03619	0.03724	0.05161	0.06719
7.33243	0.0433	0.03339	0.04476	0.06246
7.36311	0.04999	0.02927	0.03743	0.05893
7.39379	0.05588	0.02523	0.02988	0.05738
7.42447	0.06072	0.02165	0.02234	0.0582
7.45515	0.06436	0.01889	0.01495	0.06123
7.48583	0.06671	0.01716	0.00784	0.0658
7.51651	0.06777	0.01652	0.00243	0.07111
7.54719	0.06755	0.01687	0.00712	0.07639
7.57787	0.06615	0.018	0.01389	0.08107
7.60854	0.06367	0.01979	0.02073	0.08472
7.63922	0.06029	0.02211	0.02747	0.08712
7.6699	0.0562	0.02479	0.03391	0.08814
7.70058	0.05163	0.02766	0.0398	0.0878
7.73126	0.04684	0.03046	0.04487	0.08621
7.76194	0.04211	0.03296	0.04881	0.08358
7.79262	0.03773	0.03495	0.05135	0.08016
7.8233	0.03397	0.03627	0.0523	0.07626
7.85398	0.03107	0.03686	0.05152	0.07218
7.88466	0.02914	0.03676	0.04898	0.06821
7.91534	0.02813	0.03607	0.04476	0.06459
7.94602	0.02781	0.03502	0.03905	0.06145
7.9767	0.02788	0.03385	0.03214	0.05882
8.00738	0.02805	0.0328	0.02443	0.05661
8.03806	0.02808	0.032	0.01647	0.05467
8.06874	0.02781	0.03145	0.00933	0.05279
8.09942	0.02715	0.03099	0.00681	0.05077
8.1301	0.02607	0.03036	0.01122	0.04842
8.16078	0.0246	0.0293	0.01682	0.04565
8.19146	0.02277	0.0276	0.02164	0.04236
8.22214	0.02067	0.02516	0.02525	0.03856
8.25282	0.01839	0.02203	0.02757	0.03428
8.2835	0.01601	0.01845	0.02871	0.02961
8.31418	0.01364	0.01496	0.02898	0.02467
8.34486	0.01138	0.01263	0.02881	0.0197
8.37554	0.00932	0.01279	0.0287	0.01508
8.40621	0.00757	0.01556	0.02916	0.01165
8.43689	0.0062	0.01976	0.03044	0.01076
8.46757	0.00527	0.02441	0.03251	0.01284
8.49825	0.00477	0.02903	0.03507	0.01661
8.52893	0.00462	0.03343	0.03771	0.02089
8.55961	0.00469	0.03757	0.04001	0.02512
8.59029	0.00489	0.04152	0.04168	0.02901
8.62097	0.00522	0.04536	0.04247	0.03242
8.65165	0.00569	0.04915	0.04228	0.03524
8.68233	0.00632	0.05292	0.04108	0.0374
8.71301	0.00713	0.05658	0.03894	0.03889
8.74369	0.0081	0.05999	0.03602	0.03967
8.77437	0.00918	0.06293	0.03258	0.03978
8.80505	0.01034	0.06519	0.02903	0.03924
8.83573	0.01152	0.06657	0.02595	0.0381
8.86641	0.01267	0.06691	0.02403	0.03643
8.89709	0.01376	0.06611	0.02388	0.03431
8.92777	0.01474	0.06417	0.02556	0.03183
8.95845	0.01559	0.0612	0.02858	0.02908
8.98913	0.01629	0.05736	0.0322	0.02615
9.01981	0.01683	0.05297	0.03581	0.02315
9.05049	0.01719	0.0484	0.03895	0.02017
9.08117	0.01738	0.04412	0.04129	0.01727
9.11185	0.01739	0.04062	0.04264	0.01455
9.14253	0.01724	0.03829	0.0429	0.01205
9.17321	0.01694	0.0373	0.04206	0.00982
9.20388	0.01651	0.03747	0.04026	0.0079
9.23456	0.01598	0.03838	0.03773	0.00631
9.26524	0.01538	0.03951	0.03487	0.00505
9.29592	0.01475	0.0404	0.03225	0.00413
9.3266	0.01413	0.04074	0.03052	0.00351
9.35728	0.01359	0.04034	0.03027	0.00316
9.38796	0.01317	0.03914	0.03163	0.00303
9.41864	0.01293	0.03719	0.03428	0.00312
9.44932	0.0129	0.03465	0.03758	0.00342
9.48	0.01309	0.03175	0.04089	0.00395
9.51068	0.01348	0.02884	0.04371	0.00469
9.54136	0.01403	0.02631	0.0457	0.00564
9.57204	0.01468	0.02457	0.04667	0.00676
9.60272	0.01538	0.02389	0.04653	0.00803
9.6334	0.01605	0.02425	0.04536	0.00938
9.66408	0.01666	0.02536	0.04333	0.0108
9.69476	0.01715	0.02682	0.04075	0.01222
9.72544	0.01749	0.02826	0.03802	0.01359
9.75612	0.01766	0.02944	0.03561	0.01488
9.7868	0.01763	0.03022	0.03396	0.01602
9.81748	0.01741	0.03057	0.03335	0.01698
9.84816	0.01699	0.03054	0.03373	0.01773
9.87884	0.01638	0.03021	0.03477	0.01822
9.90952	0.0156	0.02968	0.036	0.01845
9.9402	0.01467	0.02903	0.03694	0.0184
9.97088	0.01361	0.0283	0.03723	0.01807

## Sheet: Fig.2E
-13.05	166278	166982	167752	167085	167837
-12.9985	166655	166969	167751	167073	167837
-12.947	166967	166955	167750	167060	167837
-12.8955	167072	166941	167749	167047	167837
-12.844	166079	166927	167749	167033	167837
-12.7925	166754	166912	167748	167019	167837
-12.741	166865	166897	167747	167005	167837
-12.6895	166708	166882	167746	166990	167837
-12.638	166853	166865	167746	166975	167837
-12.5865	166883	166849	167745	166959	167836
-12.535	166634	166832	167744	166943	167836
-12.4835	166323	166814	167743	166926	167836
-12.432	166330	166796	167742	166909	167836
-12.3805	166672	166777	167742	166891	167836
-12.329	165900	166758	167741	166873	167836
-12.2775	167085	166738	167740	166853	167836
-12.226	166776	166717	167739	166834	167836
-12.1745	166920	166695	167738	166813	167836
-12.1229	166274	166673	167737	166792	167836
-12.0715	165790	166650	167736	166770	167836
-12.0199	166218	166626	167735	166747	167836
-11.9684	165657	166602	167735	166723	167836
-11.9169	166780	166576	167734	166698	167835
-11.8654	166340	166549	167733	166673	167835
-11.8139	166480	166521	167732	166646	167835
-11.7624	166246	166493	167731	166618	167835
-11.7109	165911	166463	167730	166589	167835
-11.6594	166635	166431	167729	166559	167835
-11.6079	166430	166399	167728	166528	167835
-11.5564	166095	166365	167727	166495	167835
-11.5049	166942	166329	167726	166460	167835
-11.4534	166309	166292	167725	166424	167835
-11.4019	166264	166253	167724	166387	167835
-11.3504	166306	166213	167723	166347	167834
-11.2989	166688	166170	167722	166306	167834
-11.2474	165441	166126	167720	166263	167834
-11.1959	165308	166079	167719	166217	167834
-11.1444	165268	166030	167718	166169	167834
-11.0929	165706	165978	167717	166119	167834
-11.0413	165212	165923	167716	166065	167834
-10.9899	165324	165866	167715	166009	167834
-10.9383	165114	165805	167714	165950	167834
-10.8868	165591	165741	167712	165887	167834
-10.8353	165674	165673	167711	165820	167833
-10.7838	165716	165601	167710	165749	167833
-10.7323	164642	165524	167709	165674	167833
-10.6808	165528	165443	167707	165594	167833
-10.6293	166005	165356	167706	165508	167833
-10.5778	165350	165263	167705	165417	167833
-10.5263	164928	165164	167704	165319	167833
-10.4748	165455	165058	167702	165215	167833
-10.4233	164237	164944	167701	165102	167832
-10.3718	164033	164821	167699	164981	167832
-10.3203	164756	164689	167698	164851	167832
-10.2688	164072	164547	167697	164710	167832
-10.2173	163731	164392	167695	164557	167832
-10.1658	164432	164225	167694	164391	167832
-10.1143	164126	164042	167692	164210	167832
-10.0628	163472	163843	167691	164012	167832
-10.0113	163518	163625	167689	163796	167831
-9.95975	162920	163386	167688	163559	167831
-9.90825	163938	163124	167686	163298	167831
-9.85674	163117	162833	167685	163010	167831
-9.80524	162385	162512	167683	162690	167831
-9.75373	162650	162156	167681	162336	167831
-9.70223	162254	161760	167680	161941	167831
-9.65072	162004	161317	167678	161501	167830
-9.59922	161939	160823	167676	161008	167830
-9.54771	161083	160270	167674	160457	167830
-9.49621	160686	159651	167673	159840	167830
-9.4447	160568	158959	167671	159149	167830
-9.3932	159473	158187	167669	158379	167830
-9.34169	158775	157330	167667	157525	167829
-9.29019	158191	156387	167665	156584	167829
-9.23868	157219	155360	167663	155559	167829
-9.18718	156725	154257	167661	154458	167829
-9.13567	154706	153090	167660	153294	167829
-9.08417	153617	151879	167657	152085	167829
-9.03266	151357	150646	167655	150853	167828
-8.98116	150091	149413	167653	149623	167828
-8.92965	147642	148205	167651	148417	167828
-8.87815	146842	147046	167649	147261	167828
-8.82665	145305	145961	167647	146178	167828
-8.77514	145019	144970	167645	145189	167827
-8.72364	142547	144090	167642	144312	167827
-8.67213	142367	143335	167640	143560	167827
-8.62063	141806	142716	167638	142943	167827
-8.56912	142151	142239	167635	142468	167827
-8.51762	141439	141906	167633	142138	167826
-8.46611	141204	141715	167631	141950	167826
-8.41461	140857	141661	167628	141899	167826
-8.3631	140147	141736	167626	141977	167826
-8.3116	140686	141931	167623	142174	167825
-8.26009	141483	142231	167620	142477	167825
-8.20859	140855	142625	167618	142873	167825
-8.15708	141853	143096	167615	143348	167825
-8.10558	142795	143631	167612	143886	167824
-8.05407	143994	144215	167609	144473	167824
-8.00257	144761	144835	167607	145096	167824
-7.95106	145439	145477	167604	145742	167824
-7.89956	146441	146130	167601	146398	167823
-7.84805	147271	146783	167598	147054	167823
-7.79655	147264	147428	167594	147702	167823
-7.74504	148583	148056	167591	148334	167823
-7.69354	148953	148662	167588	148943	167822
-7.64204	149454	149242	167585	149527	167822
-7.59053	149973	149792	167582	150080	167822
-7.53903	150861	150310	167578	150602	167821
-7.48752	151350	150794	167575	151090	167821
-7.43602	151849	151245	167571	151545	167821
-7.38451	151089	151663	167568	151967	167820
-7.33301	152031	152049	167564	152357	167820
-7.2815	152988	152404	167560	152716	167820
-7.23	152508	152729	167556	153045	167819
-7.17849	153446	153026	167552	153346	167819
-7.12699	153790	153297	167548	153621	167819
-7.07548	153611	153542	167544	153871	167818
-7.02398	153551	153765	167540	154098	167818
-6.97247	153579	153966	167536	154304	167818
-6.92097	154490	154147	167532	154490	167817
-6.86946	153632	154310	167527	154657	167817
-6.81796	154984	154455	167523	154808	167816
-6.76645	154409	154585	167518	154943	167816
-6.71495	154588	154701	167513	155064	167815
-6.66344	154717	154804	167509	155172	167815
-6.61194	154775	154895	167504	155268	167815
-6.56043	154979	154975	167499	155354	167814
-6.50893	155149	155044	167494	155428	167814
-6.45743	155346	155103	167488	155493	167813
-6.40592	155324	155150	167483	155546	167813
-6.35442	154943	155185	167478	155587	167812
-6.30291	155280	155207	167472	155615	167812
-6.25141	155706	155213	167466	155627	167811
-6.1999	155097	155200	167460	155621	167811
-6.1484	155867	155166	167454	155593	167810
-6.09689	154616	155105	167448	155539	167809
-6.04539	154594	155016	167442	155457	167809
-5.99388	154702	154892	167435	155340	167808
-5.94238	155360	154730	167429	155185	167808
-5.89087	154756	154526	167422	154988	167807
-5.83937	154199	154274	167415	154744	167806
-5.78786	154939	153972	167408	154450	167806
-5.73636	153740	153617	167401	154103	167805
-5.68485	153153	153204	167393	153698	167804
-5.63335	153320	152732	167386	153234	167804
-5.58184	153082	152198	167378	152708	167803
-5.53034	152114	151598	167370	152118	167802
-5.47883	151672	150932	167361	151461	167801
-5.42733	150857	150197	167353	150735	167801
-5.37582	150056	149392	167344	149940	167800
-5.32432	149176	148518	167335	149075	167799
-5.27282	147232	147577	167326	148144	167798
-5.22131	146554	146577	167317	147155	167797
-5.16981	145136	145533	167307	146122	167796
-5.1183	144346	144466	167297	145065	167795
-5.0668	144233	143402	167287	144012	167794
-5.01529	142161	142374	167276	142996	167793
-4.96379	141786	141417	167266	142050	167792
-4.91228	141385	140564	167254	141210	167791
-4.86078	141078	139843	167243	140502	167790
-4.80927	140552	139277	167231	139949	167789
-4.75777	140415	138876	167219	139561	167788
-4.70626	140810	138641	167207	139340	167787
-4.65476	140188	138565	167194	139277	167785
-4.60325	140184	138632	167180	139359	167784
-4.55175	139185	138820	167167	139562	167783
-4.50024	140322	139105	167153	139863	167781
-4.44874	140340	139460	167138	140234	167780
-4.39723	140117	139862	167123	140652	167778
-4.34573	140256	140288	167107	141095	167777
-4.29422	139609	140720	167091	141545	167775
-4.24272	140642	141145	167075	141988	167774
-4.19121	140602	141552	167058	142414	167772
-4.13971	141727	141936	167040	142818	167770
-4.08821	142002	142294	167022	143196	167768
-4.0367	142680	142625	167003	143548	167766
-3.9852	143168	142931	166983	143875	167764
-3.93369	143594	143214	166963	144180	167762
-3.88219	143881	143475	166942	144465	167760
-3.83068	144183	143718	166920	144731	167758
-3.77918	144303	143943	166898	144982	167755
-3.72767	144264	144153	166874	145217	167753
-3.67617	144484	144348	166850	145440	167750
-3.62466	144956	144529	166825	145648	167748
-3.57316	144756	144695	166799	145843	167745
-3.52165	145364	144846	166771	146024	167742
-3.47015	145031	144978	166743	146187	167739
-3.41864	145304	145090	166714	146332	167736
-3.36714	144133	145180	166683	146456	167733
-3.31563	145304	145246	166651	146557	167729
-3.26413	144708	145286	166618	146634	167725
-3.21262	145815	145300	166583	146687	167722
-3.16112	145960	145291	166547	146717	167718
-3.10961	145739	145261	166509	146730	167713
-3.05811	144707	145217	166470	146729	167709
-3.0066	145452	145165	166429	146723	167704
-2.9551	145327	145112	166386	146718	167699
-2.9036	144938	145064	166341	146721	167694
-2.85209	144568	145026	166294	146735	167688
-2.80059	144972	144998	166244	146762	167683
-2.74908	144316	144977	166193	146800	167676
-2.69758	145292	144958	166138	146842	167670
-2.64607	145143	144932	166081	146879	167663
-2.59457	144593	144888	166021	146903	167655
-2.54306	144002	144818	165958	146904	167647
-2.49156	144773	144712	165892	146873	167639
-2.44005	144655	144566	165822	146806	167630
-2.38855	143620	144380	165748	146703	167620
-2.33704	143435	144155	165670	146567	167610
-2.28554	143570	143898	165587	146403	167599
-2.23403	143571	143615	165500	146220	167587
-2.18253	142719	143315	165407	146025	167574
-2.13102	142459	143004	165309	145826	167560
-2.07952	143127	142686	165205	145627	167545
-2.02801	142440	142362	165095	145431	167529
-1.97651	142192	142034	164977	145237	167511
-1.925	141317	141697	164852	145045	167492
-1.8735	140751	141347	164718	144850	167471
-1.822	140705	140977	164575	144646	167448
-1.77049	140438	140582	164422	144429	167422
-1.71899	140112	140154	164258	144193	167394
-1.66748	139844	139686	164082	143932	167364
-1.61598	138343	139171	163893	143641	167330
-1.56447	137405	138603	163689	143314	167292
-1.51297	138186	137974	163469	142947	167250
-1.46146	136763	137276	163232	142534	167203
-1.40996	136533	136502	162975	142070	167149
-1.35845	135028	135646	162696	141552	167090
-1.30695	134578	134703	162393	140980	167022
-1.25544	132957	133676	162063	140360	166944
-1.20394	132038	132574	161702	139708	166856
-1.15243	131260	131419	161308	139048	166754
-1.10093	130160	130242	160876	138422	166636
-1.04942	129903	129088	160401	137879	166500
-0.99792	128190	128002	159878	137475	166340
-0.94641	128790	127021	159302	137258	166153
-0.89491	127750	126166	158664	137261	165933
-0.8434	126747	125428	157957	137490	165673
-0.7919	125982	124777	157172	137932	165365
-0.74039	125677	124160	156299	138551	165002
-0.68889	124108	123513	155327	139302	164575
-0.63739	124060	122774	154245	140140	164080
-0.58588	121974	121887	153040	141019	163520
-0.53438	120774	120820	151700	141902	162910
-0.48287	118964	119567	150213	142759	162287
-0.43137	117297	118161	148571	143568	161714
-0.37986	115571	116669	146771	144314	161276
-0.32836	113715	115175	144818	144992	161056
-0.27685	113199	113747	142730	145605	161103
-0.22535	111424	112420	140543	146163	161406
-0.17384	111602	111202	138314	146681	161898
-0.12234	110184	110106	136126	147178	162494
-0.07083	109837	109173	134079	147672	163113
-0.01933	109195	108477	132289	148176	163703
0.03218	108170	108101	130859	148697	164236
0.08368	108061	108111	129867	149235	164701
0.13519	108515	108526	129340	149778	165099
0.18669	109778	109302	129247	150309	165436
0.2382	109948	110342	129505	150807	165721
0.2897	111372	111512	129996	151248	165960
0.34121	112727	112667	130588	151608	166162
0.39271	114308	113673	131161	151871	166333
0.44422	114585	114423	131614	152022	166478
0.49572	115045	114845	131880	152056	166601
0.54722	115277	114903	131919	151970	166706
0.59873	114145	114598	131726	151768	166796
0.65023	113525	113971	131329	151461	166873
0.70174	111894	113098	130786	151064	166939
0.75324	111054	112089	130188	150597	166996
0.80475	109870	111087	129649	150084	167045
0.85625	110007	110243	129300	149548	167088
0.90776	110467	109706	129264	149009	167124
0.95926	109863	109586	129640	148483	167155
1.01077	110535	109941	130478	147974	167181
1.06227	111737	110759	131768	147480	167202
1.11378	112124	111970	133449	146992	167220
1.16528	112959	113459	135423	146493	167235
1.21679	114490	115095	137577	145964	167246
1.26829	115863	116753	139802	145389	167253
1.3198	117352	118331	142011	144754	167258
1.3713	118631	119756	144137	144052	167260
1.42281	120039	120988	146137	143284	167258
1.47431	121761	122012	147989	142461	167254
1.52582	122472	122839	149684	141600	167247
1.57732	123644	123493	151221	140727	167236
1.62883	123742	124017	152609	139876	167223
1.68033	125192	124462	153858	139090	167205
1.73183	125030	124885	154980	138412	167184
1.78334	126905	125346	155987	137892	167159
1.83484	127071	125897	156891	137568	167129
1.88635	127698	126575	157704	137469	167093
1.93785	128803	127395	158436	137598	167052
1.98936	129343	128344	159096	137936	167004
2.04086	130177	129388	159693	138439	166948
2.09237	130569	130478	160233	139053	166883
2.14387	131526	131562	160723	139723	166808
2.19538	132422	132597	161169	140401	166720
2.24688	133668	133551	161575	141050	166617
2.29839	133078	134403	161946	141652	166497
2.34989	134512	135144	162286	142195	166355
2.4014	135499	135773	162598	142678	166189
2.4529	135801	136289	162884	143105	165991
2.50441	136282	136695	163149	143481	165758
2.55591	137252	136992	163392	143811	165480
2.60742	137195	137181	163618	144103	165151
2.65892	137631	137260	163827	144363	164762
2.71043	138213	137232	164020	144596	164307
2.76193	137913	137101	164201	144808	163784
2.81344	137615	136882	164369	145005	163201
2.86494	137563	136607	164525	145191	162582
2.91644	137131	136330	164671	145371	161979
2.96795	136190	136133	164808	145550	161467
3.01945	136013	136106	164936	145729	161132
3.07096	135076	136323	165056	145911	161046
3.12246	135302	136801	165169	146094	161229
3.17397	136988	137498	165276	146273	161641
3.22547	137806	138327	165375	146443	162200
3.27698	139526	139195	165470	146597	162820
3.32848	140944	140028	165559	146726	163435
3.37999	141172	140780	165643	146825	164004
3.43149	141968	141428	165722	146889	164508
3.483	142464	141967	165797	146917	164945
3.5345	143432	142406	165869	146912	165317
3.58601	143138	142758	165936	146881	165632
3.63751	143442	143040	166001	146832	165898
3.68902	143683	143270	166062	146776	166124
3.74052	143629	143466	166120	146723	166315
3.79203	143968	143641	166175	146680	166479
3.84353	145135	143804	166228	146650	166618
3.89504	144254	143960	166278	146636	166738
3.94654	145276	144109	166326	146633	166842
3.99805	144003	144250	166371	146638	166932
4.04955	145120	144376	166415	146641	167011
4.10105	144557	144482	166457	146637	167080
4.15256	144267	144564	166497	146618	167141
4.20406	144361	144618	166535	146579	167195
4.25557	144513	144641	166571	146517	167243
4.30707	144549	144632	166607	146431	167286
4.35858	144596	144593	166640	146320	167325
4.41008	145257	144525	166673	146185	167359
4.46159	144316	144432	166704	146029	167390
4.51309	144352	144314	166733	145854	167418
4.5646	144596	144175	166762	145660	167444
4.6161	144451	144016	166790	145450	167467
4.66761	144288	143837	166816	145224	167489
4.71911	143813	143640	166842	144982	167508
4.77062	143401	143424	166866	144724	167526
4.82212	143188	143189	166890	144448	167543
4.87363	143271	142934	166913	144154	167558
4.92513	142912	142657	166935	143842	167572
4.97664	142577	142358	166956	143509	167585
5.02814	142441	142036	166977	143154	167597
5.07965	141714	141692	166996	142778	167608
5.13115	141085	141325	167015	142382	167619
5.18266	140420	140939	167034	141968	167629
5.23416	140787	140539	167052	141541	167638
5.28566	140315	140133	167069	141110	167646
5.33717	139322	139734	167086	140685	167654
5.38867	139633	139356	167102	140284	167662
5.44018	139838	139020	167118	139925	167669
5.49168	138268	138746	167133	139629	167675
5.54319	139290	138558	167148	139420	167682
5.59469	139141	138480	167162	139322	167688
5.6462	138827	138534	167176	139356	167693
5.6977	139215	138734	167189	139538	167699
5.74921	138939	139093	167202	139879	167704
5.80071	139388	139611	167215	140379	167708
5.85222	140317	140280	167227	141031	167713
5.90372	140706	141084	167239	141819	167717
5.95523	141794	141997	167251	142717	167721
6.00673	142866	142990	167262	143695	167725
6.05824	143060	144028	167273	144718	167729
6.10974	145029	145079	167283	145755	167732
6.16125	146071	146114	167294	146777	167735
6.21275	146769	147112	167304	147761	167739
6.26426	148090	148057	167314	148693	167742
6.31576	149309	148940	167323	149564	167745
6.36727	150037	149757	167332	150369	167747
6.41877	151007	150509	167341	151109	167750
6.47027	151725	151197	167350	151785	167753
6.52178	152514	151823	167359	152401	167755
6.57328	153888	152389	167367	152956	167757
6.62479	153008	152898	167375	153455	167760
6.67629	152784	153352	167383	153898	167762
6.7278	154074	153751	167391	154288	167764
6.7793	153992	154098	167398	154625	167766
6.83081	154415	154395	167406	154913	167768
6.88231	154357	154644	167413	155153	167770
6.93382	154702	154849	167420	155349	167772
6.98532	154404	155012	167427	155504	167773
7.03683	155304	155137	167433	155621	167775
7.08833	154932	155228	167440	155704	167777
7.13984	155211	155289	167446	155757	167778
7.19134	154679	155325	167452	155784	167780
7.24285	155598	155337	167458	155789	167781
7.29435	155009	155331	167464	155776	167782
7.34586	154575	155308	167470	155746	167784
7.39736	155769	155272	167476	155703	167785
7.44887	154688	155223	167481	155648	167786
7.50037	154534	155164	167487	155582	167788
7.55188	154625	155095	167492	155506	167789
7.60338	155273	155016	167497	155421	167790
7.65488	155134	154927	167502	155325	167791
7.70639	155153	154827	167507	155219	167792
7.75789	154384	154715	167512	155101	167793
7.8094	155253	154590	167517	154971	167794
7.8609	154215	154451	167521	154826	167795
7.91241	154262	154296	167526	154666	167796
7.96391	155011	154124	167530	154488	167797
8.01542	153631	153933	167535	154292	167798
8.06692	153452	153722	167539	154076	167799
8.11843	152680	153489	167543	153838	167800
8.16993	153422	153232	167547	153576	167800
8.22144	152651	152951	167551	153290	167801
8.27294	152180	152642	167555	152977	167802
8.32445	152163	152305	167559	152635	167803
8.37595	151746	151938	167563	152264	167804
8.42746	151143	151540	167566	151861	167804
8.47896	150839	151109	167570	151425	167805
8.53047	150524	150645	167573	150957	167806
8.58197	150129	150147	167577	150455	167806
8.63348	149445	149617	167580	149921	167807
8.68498	148400	149055	167584	149355	167808
8.73648	148413	148465	167587	148761	167808
8.78799	147521	147849	167590	148142	167809
8.83949	147520	147214	167593	147503	167809
8.891	146520	146565	167597	146850	167810
8.9425	146062	145910	167600	146191	167811
8.99401	145177	145259	167603	145537	167811
9.04551	145389	144623	167606	144897	167812
9.09702	144272	144013	167608	144284	167812
9.14852	144398	143444	167611	143711	167813
9.20003	144094	142929	167614	143193	167813
9.25153	143637	142483	167617	142744	167814
9.30304	143277	142120	167620	142378	167814
9.35454	143334	141855	167622	142110	167815
9.40605	143131	141701	167625	141953	167815
9.45755	143216	141670	167627	141919	167815
9.50906	142931	141771	167630	142016	167816
9.56056	142986	142010	167632	142253	167816
9.61207	142307	142394	167635	142634	167817
9.66357	143549	142921	167637	143158	167817
9.71508	143503	143588	167639	143823	167817
9.76658	144895	144388	167642	144620	167818
9.81809	145167	145308	167644	145538	167818
9.86959	146045	146334	167646	146561	167819
9.92109	146895	147448	167648	147672	167819
9.9726	149124	148626	167651	148848	167819
10.0241	149780	149845	167653	150065	167820
10.0756	151841	151081	167655	151298	167820
10.1271	153183	152309	167657	152524	167820
10.1786	155175	153507	167659	153719	167821
10.2301	155315	154653	167661	154863	167821
10.2816	157028	155731	167663	155938	167821
10.3331	158699	156729	167665	156934	167822
10.3846	159167	157641	167667	157844	167822
10.4361	159757	158468	167668	158668	167822
10.4877	160739	159211	167670	159410	167823
10.5391	161249	159877	167672	160073	167823
10.5907	161197	160472	167674	160666	167823
10.6422	161196	161003	167676	161196	167823
10.6937	161599	161478	167677	161669	167824
10.7452	162619	161904	167679	162092	167824
10.7967	162389	162286	167681	162472	167824
10.8482	163299	162629	167682	162814	167824
10.8997	163609	162939	167684	163122	167825
10.9512	163989	163219	167686	163400	167825
11.0027	162554	163473	167687	163652	167825
11.0542	162841	163704	167689	163881	167825
11.1057	164084	163915	167690	164091	167826
11.1572	164037	164108	167692	164282	167826
11.2087	163611	164285	167693	164457	167826
11.2602	164004	164448	167695	164618	167826
11.3117	164854	164598	167696	164767	167827
11.3632	164725	164737	167698	164904	167827
11.4147	164579	164865	167699	165031	167827
11.4662	165192	164984	167700	165148	167827
11.5177	164763	165096	167702	165258	167827
11.5693	164607	165199	167703	165360	167828
11.6207	164757	165296	167704	165455	167828
11.6723	165493	165386	167706	165544	167828
11.7238	165238	165471	167707	165628	167828
11.7753	164881	165551	167708	165706	167828
11.8268	166257	165626	167710	165779	167829
11.8783	165843	165697	167711	165849	167829
11.9298	165443	165763	167712	165914	167829
11.9813	166073	165826	167713	165976	167829
12.0328	165648	165886	167714	166034	167829
12.0843	165571	165942	167716	166089	167829
12.1358	165448	165996	167717	166141	167830
12.1873	165676	166047	167718	166191	167830
12.2388	165070	166095	167719	166238	167830
12.2903	165963	166141	167720	166282	167830
12.3418	166261	166185	167721	166325	167830
12.3933	166114	166227	167722	166366	167830
12.4448	165433	166267	167723	166404	167831
12.4963	165870	166305	167724	166441	167831
12.5478	165198	166341	167725	166476	167831
12.5993	165310	166376	167726	166510	167831
12.6509	165554	166410	167727	166543	167831
12.7023	166727	166442	167728	166574	167831
12.7539	166692	166472	167729	166603	167831
12.8054	166715	166502	167730	166632	167832
12.8569	166208	166531	167731	166659	167832
12.9084	166224	166558	167732	166685	167832
12.9599	166638	166584	167733	166711	167832
13.0114	166440	166610	167734	166735	167832
13.0629	166371	166634	167735	166758	167832
13.1144	166351	166658	167736	166781	167832
13.1659	166385	166680	167737	166803	167832
13.2174	166278	166702	167738	166823	167833
13.2689	166268	166723	167739	166844	167833

## Sheet: Fig.2F
-13.05	129753	129913	130266	130004	130350
-12.9985	129470	129906	130266	129998	130350
-12.947	129653	129900	130265	129992	130350
-12.8955	129405	129893	130264	129986	130350
-12.844	129837	129886	130264	129980	130350
-12.7925	128814	129879	130263	129974	130350
-12.741	130461	129872	130262	129967	130350
-12.6895	129692	129864	130261	129960	130350
-12.638	129599	129856	130261	129953	130350
-12.5865	130303	129848	130260	129946	130350
-12.535	129796	129840	130259	129939	130350
-12.4835	129451	129831	130259	129931	130350
-12.432	129750	129823	130258	129923	130350
-12.3805	129266	129814	130257	129915	130349
-12.329	130183	129804	130256	129906	130349
-12.2775	130815	129795	130255	129898	130349
-12.226	130284	129785	130255	129888	130349
-12.1745	129547	129774	130254	129879	130349
-12.1229	129648	129764	130253	129869	130349
-12.0715	130037	129753	130252	129859	130349
-12.0199	129856	129741	130251	129849	130349
-11.9684	129545	129730	130250	129838	130349
-11.9169	129469	129717	130250	129826	130349
-11.8654	129721	129705	130249	129814	130349
-11.8139	129705	129691	130248	129802	130349
-11.7624	130122	129678	130247	129789	130349
-11.7109	129885	129663	130246	129776	130349
-11.6594	129308	129649	130245	129762	130349
-11.6079	129456	129633	130244	129748	130349
-11.5564	130103	129617	130243	129732	130349
-11.5049	129458	129600	130242	129717	130349
-11.4534	129971	129583	130241	129700	130349
-11.4019	129629	129564	130240	129683	130349
-11.3504	129683	129545	130239	129665	130349
-11.2989	129003	129525	130238	129646	130349
-11.2474	129513	129504	130237	129626	130349
-11.1959	130252	129482	130236	129605	130349
-11.1444	129215	129459	130235	129582	130349
-11.0929	129351	129434	130234	129559	130348
-11.0413	129121	129408	130233	129535	130348
-10.9899	129605	129381	130232	129509	130348
-10.9383	128958	129353	130231	129481	130348
-10.8868	129074	129323	130230	129452	130348
-10.8353	129508	129291	130229	129421	130348
-10.7838	129177	129257	130228	129389	130348
-10.7323	129196	129221	130226	129354	130348
-10.6808	129266	129182	130225	129317	130348
-10.6293	128746	129142	130224	129277	130348
-10.5778	128824	129098	130223	129235	130348
-10.5263	128421	129052	130222	129190	130348
-10.4748	129295	129002	130220	129141	130348
-10.4233	129190	128948	130219	129089	130348
-10.3718	128715	128891	130218	129033	130348
-10.3203	128625	128828	130216	128972	130348
-10.2688	128603	128761	130215	128906	130348
-10.2173	128203	128688	130214	128835	130348
-10.1658	128881	128609	130212	128757	130348
-10.1143	128097	128523	130211	128672	130347
-10.0628	128208	128429	130210	128579	130347
-10.0113	128724	128325	130208	128478	130347
-9.95975	128496	128212	130207	128365	130347
-9.90825	128119	128086	130205	128241	130347
-9.85674	128244	127947	130204	128103	130347
-9.80524	127310	127792	130202	127950	130347
-9.75373	128090	127619	130201	127779	130347
-9.70223	127751	127425	130199	127587	130347
-9.65072	128176	127207	130198	127370	130347
-9.59922	127176	126961	130196	127126	130347
-9.54771	127312	126682	130194	126849	130347
-9.49621	126450	126366	130193	126534	130347
-9.4447	126578	126007	130191	126177	130347
-9.3932	126444	125599	130189	125771	130346
-9.34169	126445	125138	130188	125312	130346
-9.29019	125635	124620	130186	124795	130346
-9.23868	125548	124043	130184	124220	130346
-9.18718	124429	123411	130182	123590	130346
-9.13567	123847	122730	130180	122912	130346
-9.08417	123154	122013	130178	122196	130346
-9.03266	121798	121271	130177	121457	130346
-8.98116	120953	120520	130175	120707	130346
-8.92965	119351	119774	130173	119963	130346
-8.87815	118787	119047	130171	119238	130346
-8.82665	117704	118357	130169	118550	130346
-8.77514	116554	117717	130167	117913	130345
-8.72364	116950	117140	130164	117337	130345
-8.67213	116014	116633	130162	116833	130345
-8.62063	115599	116206	130160	116409	130345
-8.56912	115687	115866	130158	116071	130345
-8.51762	115321	115616	130156	115823	130345
-8.46611	114746	115456	130153	115666	130345
-8.41461	114566	115384	130151	115595	130345
-8.3631	114587	115396	130149	115610	130345
-8.3116	114512	115489	130146	115706	130345
-8.26009	114622	115656	130144	115876	130344
-8.20859	115000	115888	130141	116110	130344
-8.15708	116063	116175	130139	116400	130344
-8.10558	115894	116509	130136	116737	130344
-8.05407	116249	116882	130133	117113	130344
-8.00257	116930	117284	130131	117517	130344
-7.95106	117845	117704	130128	117940	130344
-7.89956	118711	118134	130125	118373	130344
-7.84805	118500	118568	130122	118810	130344
-7.79655	119650	118999	130119	119244	130343
-7.74504	119744	119419	130116	119667	130343
-7.69354	119729	119825	130113	120076	130343
-7.64204	121314	120212	130110	120467	130343
-7.59053	120796	120578	130107	120836	130343
-7.53903	120947	120920	130104	121181	130343
-7.48752	121350	121235	130101	121500	130343
-7.43602	121110	121525	130097	121793	130342
-7.38451	122113	121788	130094	122060	130342
-7.33301	122112	122026	130091	122301	130342
-7.2815	122382	122238	130087	122516	130342
-7.23	123243	122425	130083	122708	130342
-7.17849	123231	122591	130080	122877	130342
-7.12699	122628	122735	130076	123026	130341
-7.07548	122601	122861	130072	123155	130341
-7.02398	123330	122970	130068	123268	130341
-6.97247	123416	123064	130064	123367	130341
-6.92097	122845	123147	130060	123453	130341
-6.86946	123152	123219	130056	123530	130341
-6.81796	123242	123282	130052	123598	130340
-6.76645	123625	123340	130047	123660	130340
-6.71495	123085	123393	130043	123717	130340
-6.66344	123296	123442	130038	123772	130340
-6.61194	123242	123490	130034	123824	130340
-6.56043	124225	123535	130029	123874	130339
-6.50893	123927	123579	130024	123923	130339
-6.45743	123141	123621	130019	123971	130339
-6.40592	123269	123661	130014	124016	130339
-6.35442	123961	123698	130009	124058	130338
-6.30291	123412	123729	130004	124094	130338
-6.25141	123967	123753	129998	124124	130338
-6.1999	123278	123768	129993	124145	130338
-6.1484	124046	123770	129987	124153	130337
-6.09689	123148	123758	129981	124147	130337
-6.04539	123554	123728	129975	124124	130337
-5.99388	124304	123678	129969	124080	130337
-5.94238	123849	123605	129963	124013	130336
-5.89087	123873	123506	129957	123921	130336
-5.83937	123436	123380	129950	123802	130336
-5.78786	123469	123223	129943	123652	130335
-5.73636	123280	123035	129936	123471	130335
-5.68485	122950	122812	129929	123256	130335
-5.63335	122632	122555	129922	123006	130334
-5.58184	123092	122261	129915	122720	130334
-5.53034	122425	121927	129907	122394	130334
-5.47883	122128	121551	129899	122026	130333
-5.42733	121301	121130	129891	121613	130333
-5.37582	121424	120661	129883	121153	130333
-5.32432	120434	120140	129874	120642	130332
-5.27282	119663	119567	129866	120077	130332
-5.22131	118430	118942	129857	119461	130331
-5.16981	118699	118271	129847	118800	130331
-5.1183	117621	117567	129838	118106	130330
-5.0668	116950	116846	129828	117396	130330
-5.01529	115629	116133	129818	116693	130329
-4.96379	115709	115453	129808	116024	130329
-4.91228	115188	114834	129797	115416	130328
-4.86078	114726	114299	129786	114893	130328
-4.80927	114525	113868	129775	114473	130327
-4.75777	114766	113553	129763	114171	130327
-4.70626	114260	113360	129751	113990	130326
-4.65476	113767	113285	129739	113928	130326
-4.60325	114211	113321	129726	113977	130325
-4.55175	113654	113452	129713	114122	130324
-4.50024	114377	113661	129700	114345	130324
-4.44874	114738	113928	129686	114627	130323
-4.39723	114501	114232	129671	114946	130322
-4.34573	114523	114556	129656	115286	130322
-4.29422	114328	114883	129641	115629	130321
-4.24272	115320	115200	129625	115963	130320
-4.19121	115259	115498	129609	116278	130319
-4.13971	115842	115769	129591	116567	130318
-4.08821	115709	116011	129574	116828	130317
-4.0367	116777	116223	129556	117059	130317
-3.9852	116683	116407	129537	117262	130316
-3.93369	116663	116564	129517	117440	130315
-3.88219	116780	116700	129497	117597	130314
-3.83068	116668	116818	129476	117737	130312
-3.77918	116601	116923	129454	117865	130311
-3.72767	117271	117020	129431	117986	130310
-3.67617	117437	117110	129408	118101	130309
-3.62466	117578	117197	129383	118214	130308
-3.57316	117285	117281	129358	118325	130306
-3.52165	117736	117362	129331	118434	130305
-3.47015	117174	117439	129304	118539	130303
-3.41864	117475	117508	129275	118639	130302
-3.36714	117518	117567	129245	118729	130300
-3.31563	117632	117613	129214	118808	130298
-3.26413	118055	117645	129182	118874	130297
-3.21262	117643	117661	129148	118926	130295
-3.16112	117790	117661	129112	118964	130293
-3.10961	117811	117649	129075	118991	130290
-3.05811	117648	117629	129037	119012	130288
-3.0066	117415	117604	128996	119030	130286
-2.9551	118175	117581	128954	119051	130283
-2.9036	117550	117564	128910	119081	130281
-2.85209	117600	117556	128863	119123	130278
-2.80059	117264	117559	128814	119178	130275
-2.74908	117091	117571	128763	119244	130272
-2.69758	117850	117588	128709	119318	130268
-2.64607	117433	117603	128652	119394	130265
-2.59457	117315	117611	128592	119465	130261
-2.54306	117642	117601	128529	119523	130257
-2.49156	117359	117569	128463	119561	130253
-2.44005	117869	117509	128392	119576	130248
-2.38855	117442	117419	128318	119565	130243
-2.33704	116873	117298	128240	119529	130237
-2.28554	116721	117150	128156	119470	130232
-2.23403	116849	116977	128068	119391	130225
-2.18253	116477	116785	127974	119300	130218
-2.13102	116435	116577	127875	119199	130211
-2.07952	116160	116357	127769	119093	130203
-2.02801	116173	116127	127655	118985	130194
-1.97651	115574	115889	127535	118877	130185
-1.925	115754	115641	127406	118769	130174
-1.8735	114913	115383	127268	118660	130163
-1.822	114333	115112	127120	118550	130150
-1.77049	114287	114824	126961	118435	130136
-1.71899	114757	114517	126790	118315	130120
-1.66748	113998	114187	126605	118186	130103
-1.61598	113144	113827	126406	118045	130084
-1.56447	113556	113435	126191	117889	130062
-1.51297	112761	113002	125959	117713	130038
-1.46146	113036	112521	125706	117513	130010
-1.40996	111083	111983	125431	117281	129979
-1.35845	111381	111377	125131	117010	129943
-1.30695	110000	110693	124804	116695	129903
-1.25544	109530	109924	124446	116330	129856
-1.20394	108608	109067	124053	115920	129801
-1.15243	108859	108129	123621	115477	129738
-1.10093	106764	107129	123145	115027	129664
-1.04942	106642	106099	122620	114609	129578
-0.99792	105452	105080	122038	114274	129476
-0.94641	104775	104107	121394	114066	129355
-0.89491	104244	103200	120679	114016	129212
-0.8434	102975	102354	119884	114134	129044
-0.7919	101975	101543	119000	114405	128846
-0.74039	101874	100722	118015	114796	128618
-0.68889	99763	99846.3	116922	115271	128362
-0.63739	99503	98877.5	115708	115792	128086
-0.58588	97615	97794.9	114367	116327	127809
-0.53438	96238	96599.8	112893	116852	127563
-0.48287	94930	95314.4	111288	117349	127386
-0.43137	92649	93972.2	109562	117805	127313
-0.37986	92048	92607.1	107738	118216	127361
-0.32836	90372	91248.4	105858	118580	127518
-0.27685	89887	89930	103981	118904	127752
-0.22535	88522	88704.4	102189	119200	128024
-0.17384	88487	87648.9	100577	119480	128300
-0.12234	87487	86856.7	99244.6	119761	128559
-0.07083	87562	86415.9	98278.9	120053	128791
-0.01933	87137	86384.7	97733.4	120366	128993
0.03218	87468	86773.5	97615.7	120701	129165
0.08368	87645	87538.9	97884.1	121052	129310
0.13519	87911	88591.7	98455.7	121411	129433
0.18669	89309	89814.6	99224.1	121762	129536
0.2382	90586	91082.6	100077	122089	129623
0.2897	91991	92280.2	100914	122377	129697
0.34121	92933	93311.8	101650	122610	129760
0.39271	94636	94106.1	102223	122778	129814
0.44422	95578	94615.3	102590	122873	129859
0.49572	95839	94812.5	102728	122894	129899
0.54722	95643	94689.5	102628	122837	129932
0.59873	94247	94255.4	102295	122706	129961
0.65023	93164	93538.1	101753	122507	129987
0.70174	91849	92586.1	101039	122247	130008
0.75324	90381	91471.9	100213	121939	130027
0.80475	88867	90291.3	99356.1	121599	130043
0.85625	88559	89161.1	98567	121244	130057
0.90776	88098	88207.9	97956.8	120889	130069
0.95926	87602	87553.2	97634.2	120547	130079
1.01077	87810	87292.2	97686.8	120225	130088
1.06227	88118	87476.1	98163.9	119925	130095
1.11378	88331	88100.3	99065.7	119642	130101
1.16528	89445	89107.7	100345	119365	130105
1.21679	90093	90402	101919	119082	130108
1.26829	90773	91869.6	103690	118778	130110
1.3198	92985	93400.1	105559	118438	130111
1.3713	93942	94901.2	107444	118055	130110
1.42281	95637	96306.1	109279	117626	130109
1.47431	96760	97574.3	111022	117153	130106
1.52582	98240	98688.6	112648	116646	130102
1.57732	99748	99651.9	114142	116120	130097
1.62883	100383	100483	115505	115596	130091
1.68033	101773	101215	116738	115102	130083
1.73183	103010	101889	117850	114673	130073
1.78334	103574	102553	118851	114348	130062
1.83484	104563	103254	119750	114163	130049
1.88635	104882	104026	120559	114142	130033
1.93785	105580	104882	121286	114288	130015
1.98936	106824	105810	121941	114582	129995
2.04086	106688	106776	122532	114982	129971
2.09237	108149	107739	123065	115438	129943
2.14387	108719	108655	123549	115903	129911
2.19538	108941	109496	123987	116343	129874
2.24688	110032	110244	124386	116735	129830
2.29839	110116	110895	124749	117074	129780
2.34989	110508	111455	125081	117360	129721
2.4014	111429	111930	125385	117602	129651
2.4529	112090	112331	125664	117806	129569
2.50441	112373	112664	125920	117980	129471
2.55591	112536	112936	126156	118132	129356
2.60742	113128	113153	126374	118268	129219
2.65892	113803	113316	126575	118393	129056
2.71043	113624	113428	126761	118509	128865
2.76193	114526	113490	126934	118620	128644
2.81344	113281	113508	127095	118727	128394
2.86494	113532	113493	127245	118834	128122
2.91644	114183	113463	127385	118941	127845
2.96795	113942	113450	127515	119049	127594
3.01945	113241	113491	127637	119157	127405
3.07096	112966	113624	127751	119264	127316
3.12246	113195	113866	127858	119368	127347
3.17397	114121	114206	127959	119464	127491
3.22547	114816	114611	128054	119548	127717
3.27698	114826	115037	128143	119615	127987
3.32848	115877	115444	128227	119659	128266
3.37999	115852	115807	128306	119678	128531
3.43149	116540	116112	128381	119669	128769
3.483	116442	116356	128452	119634	128978
3.5345	116853	116544	128519	119577	129156
3.58601	117070	116684	128582	119502	129307
3.63751	116695	116788	128643	119418	129435
3.68902	117142	116868	128700	119332	129544
3.74052	117559	116933	128754	119251	129636
3.79203	117330	116993	128806	119180	129714
3.84353	117162	117051	128855	119123	129780
3.89504	117404	117112	128902	119079	129838
3.94654	116977	117173	128947	119047	129887
3.99805	116937	117233	128990	119021	129930
4.04955	117469	117288	129031	118998	129967
4.10105	117760	117331	129069	118970	130000
4.15256	117383	117361	129107	118934	130028
4.20406	117971	117374	129142	118886	130054
4.25557	117670	117369	129176	118824	130076
4.30707	117852	117345	129209	118747	130097
4.35858	117049	117305	129241	118658	130114
4.41008	117097	117251	129271	118558	130131
4.46159	117304	117186	129299	118449	130145
4.51309	116903	117113	129327	118335	130158
4.5646	116945	117033	129354	118216	130170
4.6161	116859	116948	129379	118095	130181
4.66761	116834	116858	129404	117971	130191
4.71911	117161	116762	129428	117842	130200
4.77062	117055	116656	129450	117705	130208
4.82212	116424	116539	129472	117559	130216
4.87363	116315	116407	129494	117398	130223
4.92513	116923	116256	129514	117220	130229
4.97664	116065	116081	129534	117020	130235
5.02814	115904	115881	129553	116795	130241
5.07965	115516	115653	129571	116544	130246
5.13115	115196	115399	129589	116267	130251
5.18266	114903	115121	129606	115967	130255
5.23416	114473	114823	129622	115649	130260
5.28566	114000	114514	129638	115320	130264
5.33717	113890	114206	129654	114992	130267
5.38867	113949	113913	129669	114681	130271
5.44018	113674	113651	129683	114402	130274
5.49168	113001	113440	129697	114173	130277
5.54319	113957	113298	129711	114015	130280
5.59469	114169	113243	129724	113944	130282
5.6462	113579	113290	129737	113976	130285
5.6977	113681	113450	129749	114121	130287
5.74921	113466	113728	129761	114385	130290
5.80071	114275	114121	129773	114764	130292
5.85222	114313	114619	129784	115248	130294
5.90372	114689	115206	129795	115823	130296
5.95523	115850	115861	129806	116465	130298
6.00673	116581	116557	129816	117149	130299
6.05824	117412	117269	129827	117849	130301
6.10974	117268	117972	129836	118540	130303
6.16125	118009	118646	129846	119203	130304
6.21275	119298	119278	129855	119825	130306
6.26426	119899	119861	129864	120397	130307
6.31576	120794	120392	129873	120918	130308
6.36727	120926	120873	129881	121389	130310
6.41877	121705	121306	129890	121813	130311
6.47027	121151	121697	129898	122194	130312
6.52178	122404	122048	129906	122537	130313
6.57328	122416	122362	129913	122842	130314
6.62479	122225	122642	129921	123114	130315
6.67629	122716	122889	129928	123353	130316
6.7278	122906	123105	129935	123561	130317
6.7793	123222	123291	129942	123738	130318
6.83081	123139	123447	129949	123887	130319
6.88231	123683	123576	129956	124008	130320
6.93382	123407	123677	129962	124102	130321
6.98532	124049	123754	129968	124172	130321
7.03683	123127	123807	129974	124218	130322
7.08833	123902	123840	129980	124245	130323
7.13984	123702	123855	129986	124253	130324
7.19134	123572	123854	129992	124246	130324
7.24285	123999	123840	129997	124225	130325
7.29435	123967	123816	130003	124195	130325
7.34586	123500	123783	130008	124157	130326
7.39736	123876	123745	130013	124113	130327
7.44887	123398	123703	130019	124065	130327
7.50037	123349	123658	130023	124015	130328
7.55188	123204	123612	130028	123963	130328
7.60338	123731	123564	130033	123909	130329
7.65488	123724	123515	130038	123855	130329
7.70639	123070	123464	130042	123800	130330
7.75789	123186	123411	130047	123742	130330
7.8094	123893	123355	130051	123681	130331
7.8609	123525	123294	130055	123615	130331
7.91241	122829	123226	130060	123543	130332
7.96391	123269	123150	130064	123462	130332
8.01542	122358	123063	130068	123370	130332
8.06692	122698	122963	130072	123266	130333
8.11843	122547	122848	130075	123147	130333
8.16993	122212	122716	130079	123011	130334
8.22144	122597	122565	130083	122856	130334
8.27294	122728	122393	130086	122680	130334
8.32445	121957	122197	130090	122480	130335
8.37595	121367	121978	130093	122257	130335
8.42746	121240	121732	130097	122008	130335
8.47896	121462	121461	130100	121733	130336
8.53047	120873	121163	130103	121432	130336
8.58197	120209	120839	130107	121104	130336
8.63348	120099	120490	130110	120752	130336
8.68498	120261	120118	130113	120376	130337
8.73648	119146	119725	130116	119979	130337
8.78799	119160	119314	130119	119565	130337
8.83949	118794	118889	130122	119138	130338
8.891	118440	118457	130125	118702	130338
8.9425	118062	118023	130127	118265	130338
8.99401	117748	117594	130130	117833	130338
9.04551	117788	117178	130133	117414	130339
9.09702	117070	116783	130136	117016	130339
9.14852	117224	116419	130138	116650	130339
9.20003	117053	116097	130141	116324	130339
9.25153	116296	115824	130143	116049	130339
9.30304	115672	115609	130146	115831	130340
9.35454	116258	115461	130148	115681	130340
9.40605	116257	115390	130151	115607	130340
9.45755	115868	115400	130153	115615	130340
9.50906	115879	115497	130155	115709	130340
9.56056	116069	115681	130157	115891	130341
9.61207	116192	115956	130160	116163	130341
9.66357	116774	116320	130162	116525	130341
9.71508	116130	116770	130164	116972	130341
9.76658	117514	117297	130166	117497	130341
9.81809	117297	117892	130168	118090	130342
9.86959	118439	118547	130170	118743	130342
9.92109	119535	119249	130172	119442	130342
9.9726	119750	119982	130174	120174	130342
10.0241	120762	120732	130176	120921	130342
10.0756	122291	121481	130178	121669	130342
10.1271	122823	122217	130180	122403	130342
10.1786	122967	122926	130182	123109	130343
10.2301	124338	123594	130184	123775	130343
10.2816	125051	124211	130186	124390	130343
10.3331	125188	124772	130187	124949	130343
10.3846	126863	125274	130189	125449	130343
10.4361	127100	125720	130191	125893	130343
10.4877	126904	126113	130192	126285	130343
10.5391	126995	126460	130194	126630	130344
10.5907	126979	126765	130196	126933	130344
10.6422	127221	127034	130197	127201	130344
10.6937	127181	127272	130199	127437	130344
10.7452	127689	127483	130200	127646	130344
10.7967	127507	127671	130202	127832	130344
10.8482	127466	127838	130204	127998	130344
10.8997	127609	127989	130205	128147	130344
10.9512	127645	128124	130207	128280	130345
11.0027	128170	128246	130208	128401	130345
11.0542	128221	128357	130209	128510	130345
11.1057	128107	128457	130211	128609	130345
11.1572	128743	128549	130212	128700	130345
11.2087	128627	128633	130214	128783	130345
11.2602	128231	128711	130215	128858	130345
11.3117	128703	128782	130216	128928	130345
11.3632	128488	128848	130218	128992	130345
11.4147	129216	128908	130219	129052	130345
11.4662	129134	128965	130220	129107	130346
11.5177	129034	129017	130221	129158	130346
11.5693	128458	129066	130223	129205	130346
11.6207	128984	129112	130224	129250	130346
11.6723	128801	129154	130225	129291	130346
11.7238	128605	129194	130226	129330	130346
11.7753	129585	129232	130227	129366	130346
11.8268	128948	129267	130228	129400	130346
11.8783	128866	129301	130230	129433	130346
11.9298	129536	129332	130231	129463	130346
11.9813	129507	129362	130232	129491	130346
12.0328	129457	129390	130233	129518	130346
12.0843	129202	129417	130234	129544	130347
12.1358	129851	129442	130235	129568	130347
12.1873	129419	129466	130236	129591	130347
12.2388	128972	129489	130237	129613	130347
12.2903	129050	129511	130238	129633	130347
12.3418	129826	129531	130239	129653	130347
12.3933	129356	129551	130240	129672	130347
12.4448	129013	129570	130241	129690	130347
12.4963	129291	129588	130242	129707	130347
12.5478	129719	129606	130243	129723	130347
12.5993	129404	129622	130244	129739	130347
12.6509	129096	129638	130245	129754	130347
12.7023	129627	129653	130246	129768	130347
12.7539	129479	129668	130247	129782	130347
12.8054	129664	129682	130248	129795	130347
12.8569	129741	129696	130249	129807	130348
12.9084	130101	129709	130249	129819	130348
12.9599	129034	129721	130250	129831	130348
13.0114	129057	129734	130251	129842	130348
13.0629	128914	129745	130252	129853	130348
13.1144	129858	129756	130253	129863	130348
13.1659	129835	129767	130254	129873	130348
13.2174	129803	129778	130254	129883	130348
13.2689	129996	129788	130255	129892	130348

## Sheet: Fig.3A
15	0.30058	0.23174
30	0.45	0.3
45	1.42741	1.38667
60	2.08248	1.95
120	2.3	2.7

## Sheet: Fig.3B
15	0.2	1.12
30	2.08	3.06478
45	2.76	9.40891
60	2.87	12.6113
120	4.14	17.0283

## Sheet: Fig.3C
649.893	-1.13218	649.893	-1.13717	649.893	-1.13468	649.893	-1.13592	-1.13655	-1.13343
650.375	-0.94686	650.375	-0.95019	650.375	-0.94853	650.375	-0.94936	-0.94977	-0.94769
650.857	-0.53495	650.857	-0.53662	650.857	-0.53579	650.857	-0.5362	-0.53641	-0.53537
651.34	0	651.34	0	651.34	0	651.34	0	0	0
651.822	0.54207	651.822	0.54373	651.822	0.5429	651.822	0.54332	0.54352	0.54249
652.304	1.00606	652.304	1.00938	652.304	1.00772	652.304	1.00855	1.00897	1.00689
652.786	1.36564	652.786	1.37062	652.786	1.36813	652.786	1.36938	1.37	1.36689
653.268	1.65618	653.268	1.66284	653.268	1.65951	653.268	1.66118	1.66201	1.65785
653.75	1.95421	653.75	1.96253	653.75	1.95837	653.75	1.96045	1.96149	1.95629
654.232	2.34687	654.232	2.35685	654.232	2.35186	654.232	2.35436	2.3556	2.34937
654.715	2.90536	654.715	2.917	654.715	2.91118	654.715	2.91409	2.91555	2.90827
655.197	3.66442	655.197	3.67772	655.197	3.67107	655.197	3.6744	3.67606	3.66775
655.679	4.61201	655.679	4.62698	655.679	4.6195	655.679	4.62324	4.62511	4.61575
656.161	5.68248	656.161	5.69911	656.161	5.6908	656.161	5.69495	5.69703	5.68664
656.643	6.75892	656.643	6.77721	656.643	6.76807	656.643	6.77264	6.77492	6.76349
657.125	7.68768	657.125	7.70763	657.125	7.69766	657.125	7.70264	7.70514	7.69267
657.607	8.31184	657.607	8.33346	657.607	8.32265	657.607	8.32806	8.33076	8.31725
658.089	8.51658	658.089	8.53987	658.089	8.52823	658.089	8.53405	8.53696	8.5224
658.571	8.27263	658.571	8.29758	658.571	8.28511	658.571	8.29134	8.29446	8.27887
659.053	7.65088	659.053	7.67749	659.053	7.66419	659.053	7.67084	7.67416	7.65753
659.536	6.80215	659.536	6.83042	659.536	6.81629	659.536	6.82335	6.82689	6.80922
660.018	5.89994	660.018	5.92988	660.018	5.91491	660.018	5.9224	5.92614	5.90743
660.5	5.07484	660.5	5.10644	660.5	5.09064	660.5	5.09854	5.10249	5.08274
660.982	4.36874	660.982	4.402	660.982	4.38537	660.982	4.39369	4.39784	4.37706
661.464	3.7256	661.464	3.76052	661.464	3.74306	661.464	3.75179	3.75616	3.73433
661.946	3.02429	661.946	3.06087	661.946	3.04258	661.946	3.05173	3.0563	3.03344
662.428	2.13766	662.428	2.17591	662.428	2.15679	662.428	2.16635	2.17113	2.14722
662.91	0.99213	662.91	1.03204	662.91	1.01209	662.91	1.02206	1.02705	1.00211
663.393	-0.40023	663.393	-0.35865	663.393	-0.37944	663.393	-0.36905	-0.36385	-0.38984
663.875	-1.95182	663.875	-1.90858	663.875	-1.9302	663.875	-1.91939	-1.91399	-1.94101
664.357	-3.54152	664.357	-3.49662	664.357	-3.51907	664.357	-3.50785	-3.50223	-3.5303
664.839	-5.06174	664.839	-5.01518	664.839	-5.03846	664.839	-5.02682	-5.021	-5.0501
665.321	-6.44175	665.321	-6.39353	665.321	-6.41764	665.321	-6.40559	-6.39956	-6.4297
665.803	-7.63896	665.803	-7.58907	665.803	-7.61402	665.803	-7.60154	-7.59531	-7.62649
666.285	-8.60154	666.285	-8.54999	666.285	-8.57577	666.285	-8.56288	-8.55643	-8.58865
666.767	-9.22106	666.767	-9.16785	666.767	-9.19446	666.767	-9.18115	-9.1745	-9.20776
667.25	-9.30667	667.25	-9.25179	667.25	-9.27923	667.25	-9.26551	-9.25865	-9.29295
667.732	-8.64199	667.732	-8.58544	667.732	-8.61372	667.732	-8.59958	-8.59251	-8.62785
668.214	-7.1579	668.214	-7.09969	668.214	-7.1288	668.214	-7.11424	-7.10697	-7.14335
668.696	-5.09918	668.696	-5.03931	668.696	-5.06925	668.696	-5.05428	-5.04679	-5.08421
669.178	-2.97069	669.178	-2.90916	669.178	-2.93993	669.178	-2.92454	-2.91685	-2.95531
669.66	-1.26792	669.66	-1.20473	669.66	-1.23633	669.66	-1.22053	-1.21263	-1.25212
670.142	-0.26394	670.142	-0.19908	670.142	-0.23151	670.142	-0.2153	-0.20719	-0.24773
670.624	0.01606	670.624	0.08258	670.624	0.04932	670.624	0.06595	0.07427	0.03269
671.106	-0.27726	671.106	-0.20907	671.106	-0.24317	671.106	-0.22612	-0.21759	-0.26021
671.589	-0.89269	671.589	-0.82285	671.589	-0.85777	671.589	-0.84031	-0.83158	-0.87523
672.071	-1.53731	672.071	-1.4658	672.071	-1.50156	672.071	-1.48368	-1.47474	-1.51943
672.553	-1.93708	672.553	-1.8639	672.553	-1.90049	672.553	-1.8822	-1.87305	-1.91879
673.035	-1.9012	673.035	-1.82636	673.035	-1.86378	673.035	-1.84507	-1.83572	-1.88249
673.517	-1.37551	673.517	-1.29901	673.517	-1.33726	673.517	-1.31814	-1.30857	-1.35639
673.999	-0.45955	673.999	-0.38139	673.999	-0.42047	673.999	-0.40093	-0.39116	-0.44001
674.481	0.624	674.481	0.70383	674.481	0.66392	674.481	0.68387	0.69385	0.64396
674.963	1.60141	674.963	1.6829	674.963	1.64216	674.963	1.66253	1.67271	1.62178
675.446	2.23685	675.446	2.32	675.446	2.27843	675.446	2.29921	2.30961	2.25764
675.928	2.41146	675.928	2.49627	675.928	2.45387	675.928	2.47507	2.48567	2.43266
676.41	2.15789	676.41	2.24437	676.41	2.20113	676.41	2.22275	2.23356	2.17951
676.892	1.63353	676.892	1.72167	676.892	1.6776	676.892	1.69964	1.71065	1.65557
677.374	1.04776	677.374	1.13757	677.374	1.09267	677.374	1.11512	1.12634	1.07021
677.856	0.58451	677.856	0.67598	677.856	0.63025	677.856	0.65311	0.66455	0.60738
678.338	0.35591	678.338	0.44904	678.338	0.40248	678.338	0.42576	0.4374	0.37919
678.82	0.39866	678.82	0.49345	678.82	0.44606	678.82	0.46975	0.4816	0.42236
679.302	0.69603	679.302	0.79248	679.302	0.74426	679.302	0.76837	0.78042	0.72014
679.784	1.2061	679.784	1.30421	679.784	1.25516	679.784	1.27968	1.29195	1.23063
680.267	1.88357	680.267	1.98335	680.267	1.93346	680.267	1.95841	1.97088	1.90852
680.749	2.68583	680.749	2.78727	680.749	2.73655	680.749	2.76191	2.77459	2.71119
681.231	3.56682	681.231	3.66993	681.231	3.61838	681.231	3.64415	3.65704	3.5926
681.713	4.46459	681.713	4.56936	681.713	4.51698	681.713	4.54317	4.55626	4.49078
682.195	5.29125	682.195	5.39768	682.195	5.34447	682.195	5.37107	5.38438	5.31786
682.677	5.93335	682.677	6.04145	682.677	5.9874	682.677	6.01443	6.02794	5.96038
683.159	6.26794	683.159	6.3777	683.159	6.32282	683.159	6.35026	6.36398	6.29538
683.641	6.19302	683.641	6.30444	683.641	6.24873	683.641	6.27659	6.29051	6.22088
684.124	5.66205	684.124	5.77513	684.124	5.71859	684.124	5.74686	5.761	5.69032
684.606	4.70404	684.606	4.81879	684.606	4.76142	684.606	4.7901	4.80445	4.73273
685.088	3.41607	685.088	3.53248	685.088	3.47428	685.088	3.50338	3.51793	3.44517
685.57	1.93332	685.57	2.0514	685.57	1.99236	685.57	2.02188	2.03664	1.96284
686.052	0.39512	686.052	0.51485	686.052	0.45499	686.052	0.48492	0.49988	0.42505
686.534	-1.07773	686.534	-0.95633	686.534	-1.01703	686.534	-0.98668	-0.97151	-1.04738
687.016	-2.39082	687.016	-2.26775	687.016	-2.32929	687.016	-2.29852	-2.28313	-2.36005
687.498	-3.47884	687.498	-3.35411	687.498	-3.41648	687.498	-3.38529	-3.3697	-3.44766
687.981	-4.30709	687.981	-4.1807	687.981	-4.2439	687.981	-4.2123	-4.1965	-4.27549
688.463	-4.87454	688.463	-4.74649	688.463	-4.81052	688.463	-4.7785	-4.7625	-4.84253
688.945	-5.21107	688.945	-5.08135	688.945	-5.14621	688.945	-5.11378	-5.09757	-5.17864
689.427	-5.36622	689.427	-5.23484	689.427	-5.30053	689.427	-5.26769	-5.25126	-5.33338
689.909	-5.39175	689.909	-5.25871	689.909	-5.32523	689.909	-5.29197	-5.27534	-5.35849
690.391	-5.32456	690.391	-5.18985	690.391	-5.25721	690.391	-5.22353	-5.20669	-5.29088
690.873	-5.17815	690.873	-5.04178	690.873	-5.10997	690.873	-5.07587	-5.05883	-5.14406
691.355	-4.94505	691.355	-4.80702	691.355	-4.87604	691.355	-4.84153	-4.82427	-4.91054
691.837	-4.60855	691.837	-4.46885	691.837	-4.5387	691.837	-4.50378	-4.48631	-4.57363
692.32	-4.16019	692.32	-4.01883	692.32	-4.08951	692.32	-4.05417	-4.0365	-4.12485
692.802	-3.61548	692.802	-3.47246	692.802	-3.54397	692.802	-3.50822	-3.49034	-3.57973
693.284	-3.02125	693.284	-2.87657	693.284	-2.94891	693.284	-2.91274	-2.89466	-2.98508
693.766	-2.45243	693.766	-2.30609	693.766	-2.37926	693.766	-2.34268	-2.32438	-2.41585
694.248	-1.99666	694.248	-1.84866	694.248	-1.92266	694.248	-1.88566	-1.86716	-1.95966
694.73	-1.73235	694.73	-1.58268	694.73	-1.65752	694.73	-1.6201	-1.60139	-1.69493
695.212	-1.703	695.212	-1.55167	695.212	-1.62734	695.212	-1.5895	-1.57059	-1.66517
695.694	-1.89856	695.694	-1.74556	695.694	-1.82206	695.694	-1.78381	-1.76469	-1.86031
696.177	-2.25031	696.177	-2.09565	696.177	-2.17298	696.177	-2.13432	-2.11498	-2.21165
696.659	-2.64568	696.659	-2.48936	696.659	-2.56752	696.659	-2.52844	-2.5089	-2.6066
697.141	-2.95684	697.141	-2.79885	697.141	-2.87785	697.141	-2.83835	-2.8186	-2.91734
697.623	-3.07398	697.623	-2.91433	697.623	-2.99416	697.623	-2.95424	-2.93429	-3.03407
698.105	-2.93124	698.105	-2.76993	698.105	-2.85059	698.105	-2.81026	-2.79009	-2.89091
698.587	-2.52201	698.587	-2.35904	698.587	-2.44053	698.587	-2.39978	-2.37941	-2.48127
699.069	-1.90007	699.069	-1.73543	699.069	-1.81775	699.069	-1.77659	-1.75601	-1.85891
699.551	-1.16626	699.551	-0.99995	699.551	-1.08311	699.551	-1.04153	-1.02074	-1.12468
700.033	-0.44074	700.033	-0.27277	700.033	-0.35676	700.033	-0.31476	-0.29377	-0.39875
700.516	0.17205	700.516	0.34168	700.516	0.25687	700.516	0.29927	0.32048	0.21446
700.998	0.61191	700.998	0.7832	700.998	0.69756	700.998	0.74038	0.76179	0.65473
701.48	0.87275	701.48	1.04571	701.48	0.95923	701.48	1.00247	1.02409	0.91599
701.962	0.99108	701.962	1.1657	701.962	1.07839	701.962	1.12205	1.14387	1.03474
702.444	1.02017	702.444	1.19645	702.444	1.10831	702.444	1.15238	1.17442	1.06424
702.926	1.00319	702.926	1.18113	702.926	1.09216	702.926	1.13665	1.15889	1.04768
703.408	0.95656	703.408	1.13617	703.408	1.04637	703.408	1.09127	1.11372	1.00146
703.89	0.86937	703.89	1.05064	703.89	0.96001	703.89	1.00532	1.02798	0.91469
704.372	0.71892	704.372	0.90185	704.372	0.81039	704.372	0.85612	0.87898	0.76465
704.855	0.49471	704.855	0.67931	704.855	0.58701	704.855	0.63316	0.65624	0.54086
705.337	0.21817	705.337	0.40443	705.337	0.3113	705.337	0.35787	0.38115	0.26474
705.819	-0.05303	705.819	0.13489	705.819	0.04093	705.819	0.08791	0.1114	-0.00605
706.301	-0.2394	706.301	-0.04981	706.301	-0.14461	706.301	-0.09721	-0.07351	-0.192
706.783	-0.26564	706.783	-0.07439	706.783	-0.17002	706.783	-0.1222	-0.0983	-0.21783
707.265	-0.09009	707.265	0.10282	707.265	0.00637	707.265	0.05459	0.07871	-0.04186
707.747	0.27576	707.747	0.47033	707.747	0.37305	707.747	0.42169	0.44601	0.3244
708.229	0.76333	708.229	0.95956	708.229	0.86145	708.229	0.9105	0.93503	0.81239
708.712	1.26107	708.712	1.45897	708.712	1.36002	708.712	1.4095	1.43423	1.31055
709.194	1.64272	709.194	1.84228	709.194	1.7425	709.194	1.79239	1.81734	1.69261
709.676	1.79983	709.676	2.00106	709.676	1.90045	709.676	1.95075	1.97591	1.85014
710.158	1.67017	710.158	1.87306	710.158	1.77162	710.158	1.82234	1.8477	1.72089
710.64	1.25513	710.64	1.45968	710.64	1.35741	710.64	1.40854	1.43411	1.30627
711.122	0.61682	711.122	0.82303	711.122	0.71993	711.122	0.77148	0.79725	0.66837
711.604	-0.13872	711.604	0.06916	711.604	-0.03478	711.604	0.01719	0.04318	-0.08675
712.086	-0.88794	712.086	-0.6784	712.086	-0.78317	712.086	-0.73079	-0.70459	-0.83556
712.568	-1.51499	712.568	-1.30379	712.568	-1.40939	712.568	-1.35659	-1.33019	-1.46219
713.051	-1.92999	713.051	-1.71713	713.051	-1.82356	713.051	-1.77035	-1.74374	-1.87678
713.533	-2.07922	713.533	-1.86469	713.533	-1.97196	713.533	-1.91832	-1.89151	-2.02559
714.015	-1.9499	714.015	-1.7337	714.015	-1.8418	714.015	-1.78775	-1.76073	-1.89585
714.497	-1.57132	714.497	-1.35346	714.497	-1.46239	714.497	-1.40793	-1.38069	-1.51686
714.979	-1.01019	714.979	-0.79067	714.979	-0.90043	714.979	-0.84555	-0.81811	-0.95531
715.461	-0.35787	715.461	-0.13669	715.461	-0.24728	715.461	-0.19199	-0.16434	-0.30258
715.943	0.29094	715.943	0.51379	715.943	0.40237	715.943	0.45808	0.48593	0.34665
716.425	0.86059	716.425	1.0851	716.425	0.97285	716.425	1.02897	1.05704	0.91672
716.908	1.30846	716.908	1.53463	716.908	1.42155	716.908	1.47809	1.50636	1.365
717.39	1.62537	717.39	1.8532	717.39	1.73929	717.39	1.79624	1.82472	1.68233
717.872	1.82322	717.872	2.05271	717.872	1.93797	717.872	1.99534	2.02402	1.88059
718.354	1.91672	718.354	2.14788	718.354	2.0323	718.354	2.09009	2.11899	1.97451
718.836	1.90899	718.836	2.14182	718.836	2.02541	718.836	2.08361	2.11272	1.9672
719.318	1.78745	719.318	2.02194	719.318	1.9047	719.318	1.96332	1.99263	1.84607
719.8	1.53392	719.8	1.77007	719.8	1.652	719.8	1.71103	1.74055	1.59296
720.282	1.14155	720.282	1.37936	720.282	1.26046	720.282	1.31991	1.34963	1.201
720.764	0.63094	720.764	0.87042	720.764	0.75068	720.764	0.81055	0.84049	0.69081
721.247	0.05548	721.247	0.29662	721.247	0.17605	721.247	0.23634	0.26648	0.11577
721.729	-0.5067	721.729	-0.2639	721.729	-0.3853	721.729	-0.3246	-0.29425	-0.446
722.211	-0.9705	722.211	-0.72604	722.211	-0.84827	722.211	-0.78716	-0.7566	-0.90939
722.693	-1.26351	722.693	-1.01739	722.693	-1.14045	722.693	-1.07892	-1.04816	-1.20198
723.175	-1.3417	723.175	-1.09391	723.175	-1.21781	723.175	-1.15586	-1.12488	-1.27975
723.657	-1.19646	723.657	-0.94701	723.657	-1.07174	723.657	-1.00937	-0.97819	-1.1341
724.139	-0.85354	724.139	-0.60242	724.139	-0.72798	724.139	-0.6652	-0.63381	-0.79076
724.621	-0.36711	724.621	-0.11433	724.621	-0.24072	724.621	-0.17753	-0.14593	-0.30392
725.104	0.18536	725.104	0.4398	725.104	0.31258	725.104	0.37619	0.408	0.24897
725.586	0.7078	725.586	0.9639	725.586	0.83585	725.586	0.89988	0.93189	0.77183
726.068	1.0916	726.068	1.34937	726.068	1.22049	726.068	1.28493	1.31715	1.15604
726.55	1.22961	726.55	1.48904	726.55	1.35933	726.55	1.42418	1.45661	1.29447
727.032	1.03872	727.032	1.29981	727.032	1.16927	727.032	1.23454	1.26717	1.10399
727.514	0.48614	727.514	0.74889	727.514	0.61752	727.514	0.6832	0.71605	0.55183
727.996	-0.39242	727.996	-0.128	727.996	-0.26021	727.996	-0.19411	-0.16105	-0.32632
728.478	-1.49339	728.478	-1.2273	728.478	-1.36035	728.478	-1.29382	-1.26056	-1.42687
728.96	-2.66608	728.96	-2.39833	728.96	-2.53221	728.96	-2.46527	-2.4318	-2.59914
729.443	-3.74656	729.443	-3.47715	729.443	-3.61186	729.443	-3.5445	-3.51083	-3.67921
729.925	-4.59459	729.925	-4.32352	729.925	-4.45906	729.925	-4.39129	-4.3574	-4.52682
730.407	-5.1227	730.407	-4.84996	730.407	-4.98633	730.407	-4.91815	-4.88405	-5.05452
730.889	-5.31058	730.889	-5.03618	730.889	-5.17338	730.889	-5.10478	-5.07048	-5.24198
731.371	-5.20221	731.371	-4.92615	731.371	-5.06418	731.371	-4.99517	-4.96066	-5.1332
731.853	-4.88739	731.853	-4.60966	731.853	-4.74853	731.853	-4.67909	-4.64438	-4.81796
732.335	-4.47727	732.335	-4.19789	732.335	-4.33758	732.335	-4.26774	-4.23281	-4.40743
732.817	-4.08041	732.817	-3.79936	732.817	-3.93989	732.817	-3.86962	-3.83449	-4.01015
733.299	-3.78768	733.299	-3.50496	733.299	-3.64632	733.299	-3.57564	-3.5403	-3.717
733.782	-3.66463	733.782	-3.38025	733.782	-3.52244	733.782	-3.45135	-3.4158	-3.59354
734.264	-3.75085	734.264	-3.46481	734.264	-3.60783	734.264	-3.53632	-3.50057	-3.67934
734.746	-4.06084	734.746	-3.77314	734.746	-3.91699	734.746	-3.84507	-3.8091	-3.98892
735.228	-4.5836	735.228	-4.29423	735.228	-4.43892	735.228	-4.36657	-4.3304	-4.51126
735.71	-5.28192	735.71	-4.99089	735.71	-5.13641	735.71	-5.06365	-5.02727	-5.20916
736.192	-6.09317	736.192	-5.80048	736.192	-5.94683	736.192	-5.87365	-5.83707	-6.02
736.674	-6.93481	736.674	-6.64046	736.674	-6.78764	736.674	-6.71405	-6.67725	-6.86122
737.156	-7.71649	737.156	-7.42047	737.156	-7.56848	737.156	-7.49448	-7.45747	-7.64249
737.639	-8.35748	737.639	-8.0598	737.639	-8.20864	737.639	-8.13422	-8.09701	-8.28306
738.121	-8.80369	738.121	-8.50434	738.121	-8.65402	738.121	-8.57918	-8.54176	-8.72885
738.603	-9.03937	738.603	-8.73836	738.603	-8.88887	738.603	-8.81361	-8.77599	-8.96412
739.085	-9.08644	739.085	-8.78377	739.085	-8.93511	739.085	-8.85944	-8.8216	-9.01077
739.567	-8.99019	739.567	-8.68586	739.567	-8.83803	739.567	-8.76194	-8.7239	-8.91411
740.049	-8.79794	740.049	-8.49195	740.049	-8.64495	740.049	-8.56845	-8.5302	-8.72144
740.531	-8.53862	740.531	-8.23096	740.531	-8.38479	740.531	-8.30788	-8.26942	-8.46171
741.013	-8.21262	741.013	-7.9033	741.013	-8.05796	741.013	-7.98063	-7.94197	-8.13529
741.495	-7.79392	741.495	-7.48294	741.495	-7.63843	741.495	-7.56069	-7.52181	-7.71618
741.978	-7.24649	741.978	-6.93384	741.978	-7.09017	741.978	-7.012	-6.97292	-7.16833
742.46	-6.54532	742.46	-6.23101	742.46	-6.38817	742.46	-6.30959	-6.2703	-6.46674
742.942	-5.69584	742.942	-5.37986	742.942	-5.53785	742.942	-5.45886	-5.41936	-5.61685
743.424	-4.74499	743.424	-4.42735	743.424	-4.58617	743.424	-4.50676	-4.46706	-4.66558
743.906	-3.78022	743.906	-3.46092	743.906	-3.62057	743.906	-3.54075	-3.50083	-3.7004
744.388	-2.91686	744.388	-2.5959	744.388	-2.75638	744.388	-2.67614	-2.63602	-2.83662
744.87	-2.27486	744.87	-1.95223	744.87	-2.11355	744.87	-2.03289	-1.99256	-2.1942
745.352	-1.94857	745.352	-1.62428	745.352	-1.78643	745.352	-1.70535	-1.66482	-1.8675
745.835	-1.97783	745.835	-1.65188	745.835	-1.81486	745.835	-1.73337	-1.69262	-1.89634
746.317	-2.33069	746.317	-2.00308	746.317	-2.16689	746.317	-2.08498	-2.04403	-2.24879
746.799	-2.90795	746.799	-2.57868	746.799	-2.74332	746.799	-2.661	-2.61984	-2.82563
747.281	-3.56829	747.281	-3.23734	747.281	-3.40282	747.281	-3.32008	-3.27871	-3.48555
747.763	-4.16434	747.763	-3.83173	747.763	-3.99804	747.763	-3.91488	-3.87331	-4.08119
748.245	-4.57828	748.245	-4.24401	748.245	-4.41115	748.245	-4.32758	-4.28579	-4.49471
748.727	-4.74707	748.727	-4.41114	748.727	-4.57911	748.727	-4.49512	-4.45313	-4.66309
749.209	-4.67431	749.209	-4.33672	749.209	-4.50552	749.209	-4.42112	-4.37892	-4.58991
749.692	-4.42528	749.692	-4.08602	749.692	-4.25565	749.692	-4.17084	-4.12843	-4.34047
750.174	-4.10568	750.174	-3.76476	750.174	-3.93522	750.174	-3.84999	-3.80738	-4.02045
750.656	-3.82919	750.656	-3.48661	750.656	-3.6579	750.656	-3.57226	-3.52943	-3.74355
751.138	-3.68488	751.138	-3.34063	751.138	-3.51276	751.138	-3.42669	-3.38366	-3.59882
751.62	-3.7165	751.62	-3.37059	751.62	-3.54355	751.62	-3.45707	-3.41383	-3.63002
752.102	-3.92021	752.102	-3.57264	752.102	-3.74643	752.102	-3.65953	-3.61609	-3.83332
752.584	-4.25728	752.584	-3.90804	752.584	-4.08266	752.584	-3.99535	-3.9517	-4.16997
753.066	-4.67143	753.066	-4.32053	753.066	-4.49598	753.066	-4.40826	-4.36439	-4.58371
753.548	-5.10255	753.548	-4.74999	753.548	-4.92627	753.548	-4.83813	-4.79406	-5.01441
754.03	-5.49154	754.03	-5.13732	754.03	-5.31443	754.03	-5.22588	-5.1816	-5.40299
754.513	-5.7784	754.513	-5.42252	754.513	-5.60046	754.513	-5.51149	-5.46701	-5.68943
754.995	-5.90002	754.995	-5.54247	754.995	-5.72125	754.995	-5.63186	-5.58716	-5.81063
755.477	-5.79667	755.477	-5.43746	755.477	-5.61707	755.477	-5.52726	-5.48236	-5.70687
755.959	-5.42796	755.959	-5.06709	755.959	-5.24753	755.959	-5.15731	-5.1122	-5.33774
756.441	-4.79617	756.441	-4.43363	756.441	-4.6149	756.441	-4.52427	-4.47895	-4.70554
756.923	-3.96471	756.923	-3.60051	756.923	-3.78261	756.923	-3.69156	-3.64604	-3.87366
757.405	-3.05965	757.405	-2.69378	757.405	-2.87672	757.405	-2.78525	-2.73951	-2.96818
757.888	-2.24146	757.888	-1.87393	757.888	-2.0577	757.888	-1.96581	-1.91987	-2.14958
758.37	-1.65156	758.37	-1.28237	758.37	-1.46697	758.37	-1.37467	-1.32852	-1.55926
758.852	-1.35539	758.852	-0.98454	758.852	-1.16997	758.852	-1.07725	-1.0309	-1.26268
759.334	-1.31187	759.334	-0.93936	759.334	-1.12562	759.334	-1.03249	-0.98592	-1.21874
759.816	-1.38854	759.816	-1.01436	759.816	-1.20145	759.816	-1.10791	-1.06113	-1.295
760.298	-1.41485	760.298	-1.039	760.298	-1.22693	760.298	-1.13296	-1.08598	-1.32089
760.78	-1.25068	760.78	-0.87318	760.78	-1.06193	760.78	-0.96756	-0.92037	-1.15631
761.262	-0.84237	761.262	-0.4632	761.262	-0.65279	761.262	-0.55799	-0.5106	-0.74758
761.744	-0.24742	761.744	0.13342	761.744	-0.057	761.744	0.03821	0.08582	-0.15221
762.226	0.38196	762.226	0.76446	762.226	0.57321	762.226	0.66884	0.71665	0.47759
762.709	0.85024	762.709	1.2344	762.709	1.04232	762.709	1.13836	1.18638	0.94628
763.191	0.9875	763.191	1.37332	763.191	1.18041	763.191	1.27687	1.32509	1.08396
763.673	0.70861	763.673	1.09609	763.673	0.90235	763.673	0.99922	1.04766	0.80548
764.155	0.03928	764.155	0.42843	764.155	0.23386	764.155	0.33114	0.37979	0.13657
764.637	-0.90206	764.637	-0.51125	764.637	-0.70666	764.637	-0.60895	-0.5601	-0.80436
765.119	-1.95227	765.119	-1.5598	765.119	-1.75604	765.119	-1.65792	-1.60886	-1.85415
765.601	-2.95874	765.601	-2.5646	765.601	-2.76167	765.601	-2.66314	-2.61387	-2.86021
766.083	-3.8165	766.083	-3.4207	766.083	-3.6186	766.083	-3.51965	-3.47018	-3.71755
766.566	-4.4794	766.566	-4.08193	766.566	-4.28067	766.566	-4.1813	-4.13161	-4.38003
767.048	-4.95073	767.048	-4.5516	767.048	-4.75117	767.048	-4.65138	-4.60149	-4.85095
767.53	-5.26459	767.53	-4.8638	767.53	-5.0642	767.53	-4.964	-4.9139	-5.16439
768.012	-5.46936	768.012	-5.06691	768.012	-5.26814	768.012	-5.16752	-5.11722	-5.36875
768.494	-5.61456	768.494	-5.21045	768.494	-5.41251	768.494	-5.31148	-5.26096	-5.51353
768.976	-5.73967	768.976	-5.3339	768.976	-5.53679	768.976	-5.43534	-5.38462	-5.63823
769.458	-5.86363	769.458	-5.45619	769.458	-5.65991	769.458	-5.55805	-5.50712	-5.76177
769.94	-5.97507	769.94	-5.56597	769.94	-5.77052	769.94	-5.66825	-5.61711	-5.8728
770.423	-6.03099	770.423	-5.62022	770.423	-5.82561	770.423	-5.72291	-5.67157	-5.9283
770.905	-5.96637	770.905	-5.55394	770.905	-5.76016	770.905	-5.65705	-5.60549	-5.86326
771.387	-5.71722	771.387	-5.30313	771.387	-5.51018	771.387	-5.40665	-5.35489	-5.6137
771.869	-5.25158	771.869	-4.83582	771.869	-5.0437	771.869	-4.93976	-4.88779	-5.14764
772.351	-4.59887	772.351	-4.18145	772.351	-4.39016	772.351	-4.28581	-4.23363	-4.49452
772.833	-3.86372	772.833	-3.44464	772.833	-3.65418	772.833	-3.54941	-3.49703	-3.75895
773.315	-3.21087	773.315	-2.79013	773.315	-3.0005	773.315	-2.89532	-2.84272	-3.10569
773.797	-2.81688	773.797	-2.39447	773.797	-2.60568	773.797	-2.50007	-2.44727	-2.71128
774.279	-2.80312	774.279	-2.37905	774.279	-2.59109	774.279	-2.48507	-2.43206	-2.6971
774.762	-3.1805	774.762	-2.75477	774.762	-2.96764	774.762	-2.8612	-2.80799	-3.07407
775.244	-3.83548	775.244	-3.40809	775.244	-3.62179	775.244	-3.51494	-3.46151	-3.72863
775.726	-4.56578	775.726	-4.13672	775.726	-4.35125	775.726	-4.24399	-4.19035	-4.45852
776.208	-5.15074	776.208	-4.72001	776.208	-4.93538	776.208	-4.82769	-4.77385	-5.04306
776.69	-5.42462	776.69	-4.99223	776.69	-5.20843	776.69	-5.10033	-5.04628	-5.31652
777.172	-5.32463	777.172	-4.89058	777.172	-5.10761	777.172	-4.99909	-4.94484	-5.21612
777.654	-4.89832	777.654	-4.46261	777.654	-4.68047	777.654	-4.57154	-4.51707	-4.78939
778.136	-4.27124	778.136	-3.83387	778.136	-4.05256	778.136	-3.94321	-3.88854	-4.1619
778.619	-3.5935	778.619	-3.15446	778.619	-3.37398	778.619	-3.26422	-3.20934	-3.48374
779.101	-2.98795	779.101	-2.54725	779.101	-2.7676	779.101	-2.65743	-2.60234	-2.87778
779.583	-2.52255	779.583	-2.08019	779.583	-2.30137	779.583	-2.19078	-2.13549	-2.41196
780.065	-2.2134	780.065	-1.76938	780.065	-1.99139	780.065	-1.88039	-1.82488	-2.1024
780.547	-2.05154	780.547	-1.60585	780.547	-1.8287	780.547	-1.71727	-1.66156	-1.94012
781.029	-2.03377	781.029	-1.58641	781.029	-1.81009	781.029	-1.69825	-1.64233	-1.92193
781.511	-2.17743	781.511	-1.72841	781.511	-1.95292	781.511	-1.84067	-1.78454	-2.06518
781.993	-2.51036	781.993	-2.05968	781.993	-2.28502	781.993	-2.17235	-2.11602	-2.39769
782.476	-3.044	782.476	-2.59166	782.476	-2.81783	782.476	-2.70475	-2.6482	-2.93092
782.958	-3.74747	782.958	-3.29346	782.958	-3.52047	782.958	-3.40696	-3.35021	-3.63397
783.44	-4.53902	783.44	-4.08335	783.44	-4.31119	783.44	-4.19727	-4.14031	-4.4251
783.922	-5.30227	783.922	-4.84494	783.922	-5.07361	783.922	-4.95927	-4.90211	-5.18794
784.404	-5.91798	784.404	-5.45899	784.404	-5.68849	784.404	-5.57374	-5.51636	-5.80323
784.886	-6.29846	784.886	-5.8378	784.886	-6.06813	784.886	-5.95297	-5.89538	-6.1833
785.368	-6.4072	785.368	-5.94488	785.368	-6.17604	785.368	-6.06046	-6.00267	-6.29162
785.85	-6.25737	785.85	-5.79338	785.85	-6.02538	785.85	-5.90938	-5.85138	-6.14137
786.332	-5.89568	786.332	-5.43003	786.332	-5.66286	786.332	-5.54644	-5.48824	-5.77927
786.814	-5.38224	786.814	-4.91493	786.814	-5.14859	786.814	-5.03176	-4.97334	-5.26541
787.297	-4.77803	787.297	-4.30906	787.297	-4.54355	787.297	-4.4263	-4.36768	-4.66079
787.779	-4.14173	787.779	-3.6711	787.779	-3.90642	787.779	-3.78876	-3.72993	-4.02407
788.261	-3.532	788.261	-3.0597	788.261	-3.29585	788.261	-3.17778	-3.11874	-3.41393
788.743	-3.00536	788.743	-2.5314	788.743	-2.76838	788.743	-2.64989	-2.59065	-2.88687
789.225	-2.60366	789.225	-2.12804	789.225	-2.36585	789.225	-2.24695	-2.18749	-2.48476
789.707	-2.33456	789.707	-1.85727	789.707	-2.09592	789.707	-1.97659	-1.91693	-2.21524
790.189	-2.15762	790.189	-1.67867	790.189	-1.91815	790.189	-1.79841	-1.73854	-2.03788
790.671	-1.98658	790.671	-1.50597	790.671	-1.74628	790.671	-1.62612	-1.56605	-1.86643
791.154	-1.7146	791.154	-1.23232	791.154	-1.47346	791.154	-1.35289	-1.29261	-1.59403
791.636	-1.25691	791.636	-0.77297	791.636	-1.01494	791.636	-0.89396	-0.83346	-1.13593
792.118	-0.59647	792.118	-0.11087	792.118	-0.35367	792.118	-0.23227	-0.17157	-0.47507
792.6	0.18618	792.6	0.67344	792.6	0.42981	792.6	0.55163	0.61253	0.308
793.082	0.91503	793.082	1.40396	793.082	1.1595	793.082	1.28173	1.34284	1.03726
793.564	1.36018	793.564	1.85077	793.564	1.60548	793.564	1.72812	1.78945	1.48283
794.046	1.30752	794.046	1.79977	794.046	1.55365	794.046	1.67671	1.73824	1.43058
794.528	0.63837	794.528	1.13228	794.528	0.88533	794.528	1.0088	1.07054	0.76185
795.01	-0.62049	795.01	-0.12491	795.01	-0.3727	795.01	-0.24881	-0.18686	-0.4966
795.493	-2.2979	795.493	-1.80065	795.493	-2.04928	795.493	-1.92496	-1.86281	-2.17359
795.975	-4.13784	795.975	-3.63893	795.975	-3.88839	795.975	-3.76366	-3.70129	-4.01311
796.457	-5.88114	796.457	-5.38057	796.457	-5.63086	796.457	-5.50571	-5.44314	-5.756
796.939	-7.33217	796.939	-6.82994	796.939	-7.08106	796.939	-6.9555	-6.89272	-7.20661
797.421	-8.38335	797.421	-7.87945	797.421	-8.1314	797.421	-8.00543	-7.94244	-8.25738
797.903	-9.00622	797.903	-8.50066	797.903	-8.75344	797.903	-8.62705	-8.56386	-8.87983
798.385	-9.22628	798.385	-8.71906	798.385	-8.97267	798.385	-8.84587	-8.78246	-9.09948
798.867	-9.10204	798.867	-6.55348	798.867	-7.82776	798.867	-7.19062	-6.87205	-8.4649
799.35	-8.71218	799.35	-6.32428	799.35	-7.51823	799.35	-6.92126	-6.62277	-8.11521
799.832	-8.14805	799.832	-6.31154	799.832	-7.2298	799.832	-6.77067	-6.5411	-7.68892
800.314	-7.50539	800.314	-6.16299	800.314	-6.83419	800.314	-6.49859	-6.33079	-7.16979
800.796	-6.87185	800.796	-5.86163	800.796	-6.36674	800.796	-6.11419	-5.98791	-6.6193
801.278	-6.3145	801.278	-5.52207	801.278	-5.91829	801.278	-5.72018	-5.62112	-6.11639
801.76	-5.87089	801.76	-5.29711	801.76	-5.584	801.76	-5.44056	-5.36883	-5.72745
802.242	-5.5482	802.242	-4.91935	802.242	-5.23378	802.242	-5.07656	-4.99796	-5.39099
802.724	-5.33029	802.724	-4.58829	802.724	-4.95929	802.724	-4.77379	-4.68104	-5.14479
803.207	-5.18668	803.207	-4.27844	803.207	-4.73256	803.207	-4.5055	-4.39197	-4.95962
803.689	-5.08285	803.689	-3.95161	803.689	-4.51723	803.689	-4.23442	-4.09302	-4.80004
804.171	-4.98386	804.171	-3.51868	804.171	-4.25127	804.171	-3.88498	-3.70183	-4.61757
804.653	-4.85168	804.653	-3.16214	804.653	-4.00691	804.653	-3.58453	-3.37333	-4.4293
805.135	-4.64067	805.135	-2.67402	805.135	-3.65735	805.135	-3.16568	-2.91985	-4.14901
805.617	-4.29828	805.617	-2.27504	805.617	-3.28666	805.617	-2.78085	-2.52795	-3.79247
806.099	-3.77686	806.099	-1.80815	806.099	-2.79251	806.099	-2.30033	-2.05424	-3.28468
806.581	-3.05528	806.581	-1.3073	806.581	-2.18129	806.581	-1.7443	-1.5258	-2.61829
807.063	-2.16419	807.063	-0.90832	807.063	-1.53626	807.063	-1.22229	-1.0653	-1.85022
807.545	-1.19985	807.545	-0.55178	807.545	-0.87582	807.545	-0.7138	-0.63279	-1.03783
808.028	-0.31381	808.028	0.24194	808.028	-0.03594	808.028	0.103	0.17247	-0.17487
808.51	0.30265	808.51	0.75127	808.51	0.52696	808.51	0.63912	0.69519	0.41481
808.992	0.52408	808.992	0.86587	808.992	0.69498	808.992	0.78042	0.82315	0.60953
809.474	0.30432	809.474	0.53905	809.474	0.42169	809.474	0.48037	0.50971	0.363
809.956	-0.0433	809.956	0.08065	809.956	0.01868	809.956	0.04966	0.06516	-0.01231
810.438	-0.01328	810.438	0.06791	810.438	0.02732	810.438	0.04761	0.05776	0.00702
810.92	-0.14486	810.92	-0.06367	810.92	-0.10427	810.92	-0.08397	-0.07382	-0.12456
811.403	-0.30844	811.403	-0.22496	811.403	-0.2667	811.403	-0.24583	-0.2354	-0.28757
811.885	-0.41689	811.885	-0.33107	811.885	-0.37398	811.885	-0.35253	-0.3418	-0.39544
812.367	-0.42033	812.367	-0.33107	812.367	-0.3757	812.367	-0.35339	-0.34223	-0.39802
812.849	-0.322	812.849	-0.2292	812.849	-0.2756	812.849	-0.2524	-0.2408	-0.2988
813.331	-0.12375	813.331	-0.02971	813.331	-0.07673	813.331	-0.05322	-0.04147	-0.10024
813.813	0.18474	813.813	0.28014	813.813	0.23244	813.813	0.25629	0.26822	0.20859
814.295	-0.11599	814.295	-0.01698	814.295	-0.06649	814.295	-0.04173	-0.02936	-0.09124
814.777	-0.32387	814.777	-0.22496	814.777	-0.27442	814.777	-0.24969	-0.23732	-0.29914
815.259	-0.34378	815.259	-0.24194	815.259	-0.29286	815.259	-0.2674	-0.25467	-0.31832
815.741	-0.17656	815.741	-0.07216	815.741	-0.12436	815.741	-0.09826	-0.08521	-0.15046
816.224	-0.35133	816.224	-0.24618	816.224	-0.29876	816.224	-0.27247	-0.25932	-0.32504
816.706	-0.4831	816.706	-0.37351	816.706	-0.42831	816.706	-0.40091	-0.38721	-0.4557
817.188	-0.49121	817.188	-0.382	817.188	-0.43661	817.188	-0.4093	-0.39565	-0.46391
817.67	-0.38097	817.67	-0.2674	817.67	-0.32419	817.67	-0.29579	-0.2816	-0.35258
818.152	-0.15247	818.152	-0.0382	818.152	-0.09534	818.152	-0.06677	-0.05248	-0.1239
818.634	0.18556	818.634	0.30136	818.634	0.24346	818.634	0.27241	0.28689	0.21451
819.116	0.36283	819.116	0.48387	819.116	0.42335	819.116	0.45361	0.46874	0.39309
819.598	0.41249	819.598	0.53905	819.598	0.47577	819.598	0.50741	0.52323	0.44413
820.081	0.42201	820.081	0.55603	820.081	0.48902	820.081	0.52253	0.53928	0.45552
820.563	0.32971	820.201	0.46265	820.201	0.39618	820.201	0.42942	0.44603	0.36295
821.045	0.08671	821.045	0.17566	821.045	0.13119	821.045	0.15342	0.16454	0.10895
821.527	0.18434	821.527	0.27898	821.527	0.23166	821.527	0.25532	0.26715	0.208
822.009	0.44301	822.009	0.54335	822.009	0.49318	822.009	0.51827	0.53081	0.4681
822.491	0.44718	822.491	0.55321	822.491	0.5002	822.491	0.5267	0.53996	0.47369
822.973	0.17215	822.973	0.28387	822.973	0.22801	822.973	0.25594	0.26991	0.20008
823.455	0.32018	823.455	0.43759	823.455	0.37889	823.455	0.40824	0.42291	0.34953
823.938	0.25878	823.938	0.38188	823.938	0.32033	823.938	0.35111	0.36649	0.28956
824.42	0.09337	824.42	0.22217	824.42	0.15777	824.42	0.18997	0.20607	0.12557
824.902	-0.01991	824.902	0.11458	824.902	0.04734	824.902	0.08096	0.09777	0.01371
825.384	-0.46525	825.384	-0.3029	825.384	-0.38408	825.384	-0.34349	-0.32319	-0.42466
825.866	-0.62101	825.866	-0.42879	825.866	-0.5249	825.866	-0.47685	-0.45282	-0.57296
826.348	-0.38598	826.348	-0.16387	826.348	-0.27493	826.348	-0.2194	-0.19163	-0.33045
826.83	-0.11394	826.83	0.13805	826.83	0.01206	826.83	0.07505	0.10655	-0.05094
827.312	0.13529	827.312	0.31546	827.312	0.22538	827.312	0.27042	0.29294	0.18033
827.794	0.19949	827.794	0.24135	827.794	0.22042	827.794	0.23089	0.23612	0.20996
828.277	-0.13158	828.277	-0.12425	828.277	-0.12792	828.277	-0.12608	-0.12517	-0.12975
828.759	-0.33531	828.759	0.02885	828.759	-0.15323	828.759	-0.06219	-0.01667	-0.24427
829.241	-0.70458	829.241	0.01641	829.241	-0.34409	829.241	-0.16384	-0.07371	-0.52433
829.723	-0.9635	829.723	0.11433	829.723	-0.42459	829.723	-0.15513	-0.0204	-0.69404
830.205	-1.28608	830.205	0.14859	830.205	-0.56875	830.205	-0.21008	-0.03074	-0.92741
830.687	-1.52801	830.687	0.26348	830.687	-0.63227	830.687	-0.18439	0.03954	-1.08014
831.169	-1.87606	831.169	0.27234	831.169	-0.80186	831.169	-0.26476	0.00379	-1.33896
831.651	-2.13073	831.651	0.37451	831.651	-0.87811	831.651	-0.2518	0.06136	-1.50442
832.134	-2.41511	832.134	0.44696	832.134	-0.98408	832.134	-0.26856	0.0892	-1.69959
832.616	-2.75467	832.616	0.46424	832.616	-1.14522	832.616	-0.34049	0.06188	-1.94994
833.098	-3.1961	833.098	0.37964	833.098	-1.40823	833.098	-0.5143	-0.06733	-2.30217
833.58	-3.51019	833.58	0.42239	833.58	-1.5439	833.58	-0.56076	-0.06918	-2.52705
834.062	-3.85823	834.062	0.43125	834.062	-1.71349	834.062	-0.64112	-0.10494	-2.78586
834.544	-4.31664	834.544	0.32968	834.544	-1.99348	834.544	-0.8319	-0.25111	-3.15506
835.026	-4.71138	835.026	0.29177	835.026	-2.20981	835.026	-0.95902	-0.33362	-3.46059
835.508	-5.08489	835.508	0.27509	835.508	-2.4049	835.508	-1.06491	-0.39491	-3.7449
835.99	-5.75127	835.99	-0.03446	835.99	-2.89287	835.99	-1.46366	-0.74906	-4.32207
836.472	-6.15874	836.472	-0.0851	836.472	-3.12192	836.472	-1.60351	-0.84431	-4.64033
836.955	-6.34975	836.955	-0.18841	836.955	-3.26908	836.955	-1.72875	-0.95858	-4.80942
837.437	-6.75722	837.437	-0.61029	837.437	-3.68376	837.437	-2.14702	-1.37866	-5.22049
837.919	-6.9652	837.919	-0.83268	837.919	-3.89894	837.919	-2.36581	-1.59925	-5.43207
838.401	-7.15195	838.401	-1.03384	838.401	-4.0929	838.401	-2.56337	-1.7986	-5.62242
838.883	-7.38964	838.883	-1.28594	838.883	-4.33779	838.883	-2.81187	-2.0489	-5.86372
839.365	-7.55518	839.365	-1.46589	839.365	-4.51054	839.365	-2.98821	-2.22705	-6.03286
839.9	-7.64856	839.9	-1.57524	839.9	-4.6119	839.9	-3.09357	-2.33441	-6.13023
840.33	-7.40662	840.33	-1.34615	840.33	-4.37639	840.33	-2.86127	-2.10371	-5.8915
840.812	-7.16893	840.812	-1.12286	840.812	-4.1459	840.812	-2.63438	-1.87862	-5.65741
841.294	-7.06706	841.294	-1.0354	841.294	-4.05123	841.294	-2.54332	-1.78936	-5.55915
841.776	-6.79542	841.776	-0.77816	841.776	-3.78679	841.776	-2.28248	-1.53032	-5.29111
842.258	-6.75722	842.258	-0.75437	842.258	-3.7558	842.258	-2.25508	-1.50473	-5.25651
842.74	-6.4983	842.74	-0.50987	842.74	-3.50409	842.74	-2.00698	-1.25842	-5.00119
843.222	-6.23939	843.222	-0.26536	843.222	-3.25238	843.222	-1.75887	-1.01211	-4.74588
843.704	-6.0017	843.704	-0.04208	843.704	-3.02189	843.704	-1.53199	-0.78703	-4.5118
844.186	-5.7343	844.186	-0.00411	844.186	-2.86921	844.186	-1.43666	-0.72038	-4.30175
844.668	-5.35229	844.668	-0.06213	844.668	-2.70721	844.668	-1.38467	-0.7234	-4.02975
845.151	-4.95756	845.151	0.04271	845.151	-2.45743	845.151	-1.20736	-0.58232	-3.70749
845.633	-4.69015	845.633	0.02016	845.633	-2.335	845.633	-1.15742	-0.56863	-3.51257
846.115	-4.29966	846.115	0.12075	846.115	-2.08946	846.115	-0.98435	-0.4318	-3.19456
846.597	-4.15535	846.597	-0.02483	846.597	-2.09009	846.597	-1.05746	-0.54115	-3.12272
847.079	-3.92615	847.079	-0.06545	847.079	-1.9958	847.079	-1.03063	-0.54804	-2.96098
847.561	-3.64601	847.561	0.04372	847.561	-1.80115	847.561	-0.87871	-0.4175	-2.72358
848.043	-3.42105	848.043	0.09771	848.043	-1.66167	848.043	-0.78198	-0.34214	-2.54136
848.525	-3.22156	848.525	0.12619	848.525	-1.54769	848.525	-0.71075	-0.29228	-2.38462
849.008	-2.98812	849.008	0.18867	849.008	-1.39973	849.008	-0.60553	-0.20843	-2.19392
849.49	-2.8056	849.49	0.20021	849.49	-1.3027	849.49	-0.55124	-0.17552	-2.05415
849.972	-2.62309	849.972	0.21176	849.972	-1.20567	849.972	-0.49695	-0.1426	-1.91438
850.454	-2.40662	850.454	0.25726	850.454	-1.07468	850.454	-0.40871	-0.07573	-1.74065
850.936	-2.25382	850.936	0.23909	850.936	-1.00737	850.936	-0.38414	-0.07252	-1.63059
851.418	-2.18166	851.418	0.14024	851.418	-1.02071	851.418	-0.44024	-0.15	-1.60119
851.9	-2.66553	851.9	-0.07038	851.9	-1.36796	851.9	-0.71917	-0.39477	-2.01674
852.382	-2.92445	852.382	0.10732	852.382	-1.40857	852.382	-0.65062	-0.27165	-2.16651
852.865	-3.14092	852.865	0.09773	852.865	-1.5216	852.865	-0.71193	-0.3071	-2.33126
853.347	-3.4253	853.347	0.02023	853.347	-1.70254	853.347	-0.84115	-0.41046	-2.56392
853.829	-3.5781	853.829	0.01887	853.829	-1.77962	853.829	-0.88037	-0.43075	-2.67886
854.311	-3.82852	854.311	-0.22477	854.311	-2.02665	854.311	-1.12571	-0.67524	-2.92758
854.793	-3.96435	854.793	-0.35381	854.793	-2.15908	854.793	-1.25645	-0.80513	-3.06172
855.275	-4.23175	855.275	-0.61444	855.275	-2.4231	855.275	-1.51877	-1.0666	-3.32742
855.757	-4.41426	855.757	-0.79017	855.757	-2.60222	855.757	-1.69619	-1.24318	-3.50824
856.239	-4.58829	856.239	-0.95741	856.239	-2.77285	856.239	-1.86513	-1.41127	-3.68057
856.721	-4.55857	856.721	-0.92092	856.721	-2.73975	856.721	-1.83033	-1.37563	-3.64916
857.204	-4.52886	857.342	-0.86163	857.342	-2.69525	857.342	-1.77844	-1.32003	-3.61205
857.686	-4.59253	857.686	-0.77674	857.686	-2.68464	857.686	-1.73069	-1.25371	-3.63858
858.168	-4.41002	858.168	-0.75202	858.168	-2.58102	858.168	-1.66652	-1.20927	-3.49552
858.65	-4.25297	858.65	-0.5882	858.65	-2.42059	858.65	-1.50439	-1.0463	-3.33678
859.132	-4.21477	859.132	-0.54322	859.132	-2.379	859.132	-1.46111	-1.00216	-3.29688
859.614	-4.07895	859.614	-0.39898	859.614	-2.23897	859.614	-1.31897	-0.85898	-3.15896
860.096	-3.98132	860.096	-0.29621	860.096	-2.13877	860.096	-1.21749	-0.75685	-3.06004
860.578	-3.81154	860.578	-0.11965	860.578	-1.9656	860.578	-1.04262	-0.58114	-2.88857
861.061	-3.71392	861.061	-0.01525	861.061	-1.86459	861.061	-0.93992	-0.47758	-2.78925
861.543	-3.53141	861.543	0.17405	861.543	-1.67868	861.543	-0.75232	-0.28913	-2.60505
862.025	-3.52716	862.025	0.01017	862.025	-1.7585	862.025	-0.87416	-0.432	-2.64283
862.507	-3.40832	862.507	-0.04084	862.507	-1.72458	862.507	-0.88271	-0.46178	-2.56645
862.989	-3.25552	862.989	-0.05793	862.989	-1.65673	862.989	-0.85733	-0.45763	-2.45612
863.471	-3.02207	863.471	0.00566	863.471	-1.50821	863.471	-0.75127	-0.37281	-2.26514
863.953	-2.75891	863.953	0.10607	863.953	-1.32642	863.953	-0.61018	-0.25205	-2.04267
864.435	-2.6528	864.435	0.0585	864.435	-1.29715	864.435	-0.61933	-0.28041	-1.97498
864.917	-2.47453	864.917	0.08309	864.917	-1.19572	864.917	-0.55632	-0.23661	-1.83513
865.399	-2.34295	865.399	0.06098	865.399	-1.14099	865.399	-0.54	-0.23951	-1.74197
865.882	-2.16893	865.882	0.07457	865.882	-1.04718	865.882	-0.48631	-0.20587	-1.60806
866.364	-2.02037	866.364	0.05115	866.364	-0.98461	866.364	-0.46673	-0.20779	-1.50249
866.846	-1.84635	866.846	0.0532	866.846	-0.89658	866.846	-0.42169	-0.18424	-1.37146
867.328	-1.71053	867.328	0.01704	867.328	-0.84675	867.328	-0.41485	-0.19891	-1.27864
867.81	-1.53226	867.81	0.02334	867.81	-0.75446	867.81	-0.36556	-0.17111	-1.14336
868.292	-1.40068	868.292	0.000987277	868.292	-0.69985	868.292	-0.34943	-0.17422	-1.05026
868.774	-1.26061	868.774	0.02248	868.774	-0.61907	868.774	-0.29829	-0.13791	-0.93984
869.256	-1.12054	869.256	0.04399	869.256	-0.53828	869.256	-0.24714	-0.10158	-0.82941
869.739	-1.0017	869.739	0.04428	869.739	-0.47871	869.739	-0.21722	-0.08647	-0.74021
870.221	-0.81919	870.221	0.10824	870.221	-0.35548	870.221	-0.12362	-0.00769	-0.58733
870.703	-0.76825	870.703	0.04062	870.703	-0.36382	870.703	-0.1616	-0.06049	-0.56603
871.185	-0.64516	871.185	0.04516	871.185	-0.3	871.185	-0.12742	-0.04113	-0.47258
871.667	-0.53056	871.667	0.04118	871.667	-0.24469	871.667	-0.10176	-0.03029	-0.38763
872.149	-0.41596	872.149	0.03723	872.149	-0.18937	872.149	-0.07607	-0.01942	-0.30266
872.631	-0.28438	872.631	0.15124	872.631	-0.06657	872.631	0.04234	0.09679	-0.17548
873.113	-0.15705	873.113	0.26577	873.113	0.05436	873.113	0.16007	0.21292	-0.05135
873.596	-0.09698	873.596	0.31303	873.596	0.10803	873.596	0.21053	0.26178	0.00552
874.078	-0.20418	874.078	0.19302	874.078	-0.00558	874.078	0.09372	0.14337	-0.10488
874.56	-0.33808	874.56	0.04631	874.56	-0.14589	874.56	-0.04979	-0.00174	-0.24198
875.042	-0.45988	875.042	-0.0883	875.042	-0.27409	875.042	-0.1812	-0.13475	-0.36699
875.524	-0.53598	875.524	-0.1772	875.524	-0.35659	875.524	-0.2669	-0.22205	-0.44629
876.006	-0.54758	876.006	-0.20161	876.006	-0.3746	876.006	-0.2881	-0.24486	-0.46109
876.488	-0.49538	876.488	-0.16222	876.488	-0.3288	876.488	-0.24551	-0.20387	-0.41209
876.97	-0.39778	876.97	-0.07742	876.97	-0.2376	876.97	-0.15751	-0.11747	-0.31769
877.452	-0.28368	877.452	0.0129	877.452	-0.13539	877.452	-0.06125	-0.02417	-0.20954
877.935	-0.18108	877.935	0.09044	877.935	-0.04532	877.935	0.02256	0.0565	-0.1132
878.417	-0.12082	878.417	0.12565	878.417	0.00242	878.417	0.06403	0.09484	-0.0592
878.899	-0.09909	878.899	0.12232	878.899	0.01162	878.899	0.06697	0.09464	-0.04374
879.381	-0.10387	879.381	0.09249	879.381	-0.00569	879.381	0.0434	0.06795	-0.05478
879.863	-0.12144	879.863	0.04985	879.863	-0.0358	879.863	0.00703	0.02844	-0.07862
880.345	-0.13882	880.345	0.00741	880.345	-0.06571	880.345	-0.02915	-0.01087	-0.10226
880.827	-0.1468	880.827	-0.02562	880.827	-0.08621	880.827	-0.05592	-0.04077	-0.11651
881.309	-0.14107	881.309	-0.04495	881.309	-0.09301	881.309	-0.06898	-0.05697	-0.11704
881.792	-0.11965	881.792	-0.04858	881.792	-0.08412	881.792	-0.06635	-0.05746	-0.10188
882.274	-0.08132	882.274	-0.03532	882.274	-0.05832	882.274	-0.04682	-0.04107	-0.06982
882.756	-0.0268	882.756	0.01802	882.756	-0.00439	882.756	0.00682	0.01242	-0.0156
883.238	0.06226	883.238	0.10921	883.238	0.08574	883.238	0.09747	0.10334	0.074
883.72	0.15908	883.72	0.20816	883.72	0.18362	883.72	0.19589	0.20203	0.17135
884.202	0.22889	884.202	0.28012	884.202	0.25451	884.202	0.26731	0.27372	0.2417
884.684	0.24311	884.684	0.29647	884.684	0.26979	884.684	0.28313	0.2898	0.25645
885.166	0.17753	885.166	0.23302	885.166	0.20528	885.166	0.21915	0.22608	0.1914
885.648	0.0551	885.648	0.11272	885.648	0.08391	885.648	0.09832	0.10552	0.06951
886.131	0.01015	886.131	0.06991	886.131	0.04003	886.131	0.05497	0.06244	0.02509
886.613	-0.08145	886.613	-0.01751	886.613	-0.04948	886.613	-0.0335	-0.0255	-0.06547
887.095	-0.17874	887.095	-0.10465	887.095	-0.1417	887.095	-0.12317	-0.11391	-0.16022
887.577	-0.24313	887.577	-0.15889	887.577	-0.20101	887.577	-0.17995	-0.16942	-0.22207
888.059	-0.24993	888.059	-0.15554	888.059	-0.20274	888.059	-0.17914	-0.16734	-0.22633
888.541	-0.19292	888.541	-0.08838	888.541	-0.14065	888.541	-0.11452	-0.10145	-0.16679
889.023	-0.12504	889.023	-0.01035	889.023	-0.0677	889.023	-0.03902	-0.02469	-0.09637
889.505	-0.16786	889.505	-0.04303	889.505	-0.10545	889.505	-0.07424	-0.05863	-0.13665
889.987	-0.19259	889.987	-0.0576	889.987	-0.1251	889.987	-0.09135	-0.07447	-0.15884
890.47	-0.20801	890.47	-0.06288	890.47	-0.13545	890.47	-0.09916	-0.08102	-0.17173
890.952	-0.21454	890.952	-0.05926	890.952	-0.1369	890.952	-0.09808	-0.07867	-0.17572
891.434	-0.20886	891.434	-0.04343	891.434	-0.12615	891.434	-0.08479	-0.06411	-0.1675
891.916	-0.19118	891.916	-0.0156	891.916	-0.10339	891.916	-0.0595	-0.03755	-0.14729
892.398	-0.16761	892.398	0.01812	892.398	-0.07475	892.398	-0.02831	-0.0051	-0.12118
892.88	-0.14923	892.88	0.04095	892.88	-0.05414	892.88	-0.0066	0.01718	-0.10169
893.362	-0.14555	893.362	0.04463	893.362	-0.05046	893.362	-0.00292	0.02086	-0.09801
893.844	-0.16951	893.844	0.02068	893.844	-0.07442	893.844	-0.02687	-0.00309	-0.12196
894.327	-0.25624	894.327	-0.06605	894.327	-0.16115	894.327	-0.1136	-0.08982	-0.20869
894.809	-0.32947	894.809	-0.13929	894.809	-0.23438	894.809	-0.18684	-0.16306	-0.28193
895.291	-0.3674	895.291	-0.17722	895.291	-0.27231	895.291	-0.22477	-0.20099	-0.31986
895.773	-0.35443	895.773	-0.16424	895.773	-0.25934	895.773	-0.21179	-0.18801	-0.30688
896.255	-0.28685	896.255	-0.09667	896.255	-0.19176	896.255	-0.14422	-0.12044	-0.23931
896.737	-0.17288	896.737	0.0173	896.737	-0.07779	896.737	-0.03025	-0.00647	-0.12534
897.219	-0.02851	897.219	0.16168	897.219	0.06659	897.219	0.11413	0.13791	0.01904
897.701	0.12671	897.701	0.3169	897.701	0.22181	897.701	0.26935	0.29313	0.17426
898.183	0.17109	898.183	0.36127	898.183	0.26618	898.183	0.31373	0.3375	0.21864
898.666	0.20436	898.666	0.39455	898.666	0.29946	898.666	0.347	0.37078	0.25191
899.148	0.21704	899.148	0.40722	899.148	0.31213	899.148	0.35968	0.38345	0.26459
899.63	0.19671	899.63	0.3869	899.63	0.29181	899.63	0.33935	0.36313	0.24426
900.112	0.12849	900.112	0.31867	900.112	0.22358	900.112	0.27113	0.2949	0.17604
900.594	0.00979	900.594	0.19997	900.594	0.10488	900.594	0.15243	0.1762	0.05734
901.076	0.16067	901.076	0.35086	901.076	0.25577	901.076	0.30331	0.32709	0.20822
901.558	0.24116	901.558	0.43134	901.558	0.33625	901.558	0.3838	0.40757	0.28871
902.04	0.26194	902.04	0.45212	902.04	0.35703	902.04	0.40458	0.42835	0.30949
902.523	0.23982	902.523	0.43001	902.523	0.33492	902.523	0.38246	0.40624	0.28737
903.005	0.19201	903.005	0.38219	903.005	0.2871	903.005	0.33465	0.35842	0.23956
903.487	0.13303	903.487	0.32322	903.487	0.22813	903.487	0.27567	0.29945	0.18058
903.969	0.07462	903.969	0.2648	903.969	0.16971	903.969	0.21726	0.24103	0.12217
904.451	0.0058	904.451	0.20006	904.451	0.10293	904.451	0.1515	0.17578	0.05437
904.933	-0.1925	904.933	0.00844	904.933	-0.09203	904.933	-0.0418	-0.01668	-0.14227
905.415	-0.33501	905.415	-0.12739	905.415	-0.2312	905.415	-0.1793	-0.15334	-0.28311
905.897	-0.40031	905.897	-0.18601	905.897	-0.29316	905.897	-0.23959	-0.2128	-0.34674
906.38	-0.37991	906.38	-0.15893	906.38	-0.26942	906.38	-0.21418	-0.18655	-0.32467
906.862	-0.28712	906.862	-0.06086	906.862	-0.17399	906.862	-0.11743	-0.08914	-0.23056
907.344	-0.15892	907.344	0.06001	907.344	-0.04946	907.344	0.00528	0.03264	-0.10419
907.826	-0.04713	907.826	0.16449	907.826	0.05868	907.826	0.11159	0.13804	0.00578
908.308	0.00137	908.308	0.20567	908.308	0.10352	908.308	0.1546	0.18013	0.05245
908.79	-0.03524	908.79	0.16174	908.79	0.06325	908.79	0.1125	0.13712	0.01401
909.272	-0.16002	909.272	0.03126	909.272	-0.06438	909.272	-0.01656	0.00735	-0.1122
909.754	-0.304	909.754	-0.09736	909.754	-0.20068	909.754	-0.14902	-0.12319	-0.25234
910.236	-0.40598	910.236	-0.18397	910.236	-0.29498	910.236	-0.23947	-0.21172	-0.35048
910.718	-0.42096	910.718	-0.18358	910.718	-0.30227	910.718	-0.24293	-0.21325	-0.36162
911.201	-0.34154	911.201	-0.08879	911.201	-0.21517	911.201	-0.15198	-0.12038	-0.27835
911.683	-0.20482	911.683	0.07828	911.683	-0.06327	911.683	0.00751	0.04289	-0.13405
912.165	-0.08011	912.165	0.27177	912.165	0.09583	912.165	0.1838	0.22779	0.00786
912.647	-0.04109	912.647	0.37954	912.647	0.16923	912.647	0.27438	0.32696	0.06407
913.129	-0.10858	913.129	0.38079	913.129	0.13611	913.129	0.25845	0.31962	0.01376
913.611	-0.31026	913.611	0.24786	913.611	-0.0312	913.611	0.10833	0.1781	-0.17073
914.093	-0.61044	914.093	0.14389	914.093	-0.23328	914.093	-0.04469	0.0496	-0.42186
914.575	-0.94582	914.575	0.01829	914.575	-0.46377	914.575	-0.22274	-0.10222	-0.70479
915.058	-1.2555	915.058	-0.16254	915.058	-0.70902	915.058	-0.43578	-0.29916	-0.98226
915.54	-1.50168	915.54	-0.2799	915.54	-0.89079	915.54	-0.58535	-0.43262	-1.19624
916.022	-1.67706	916.022	-0.32646	916.022	-1.00176	916.022	-0.66411	-0.49529	-1.33941
916.504	-1.79704	916.504	-0.31762	916.504	-1.05733	916.504	-0.68748	-0.50255	-1.42719
916.986	-1.88392	916.986	-0.27568	916.986	-1.0798	916.986	-0.67774	-0.47671	-1.48186
917.468	-1.9532	917.468	-0.21614	917.468	-1.08467	917.468	-0.65041	-0.43327	-1.51894
917.95	-2.00678	917.95	-0.14087	917.95	-1.07383	917.95	-0.60735	-0.37411	-1.5403
918.432	-2.03826	918.432	-0.06482	918.432	-1.05154	918.432	-0.55818	-0.3115	-1.5449
918.914	-2.04244	918.914	-0.08247	918.914	-1.06246	918.914	-0.57246	-0.32747	-1.55245
919.397	-2.02382	919.397	-0.07732	919.397	-1.05057	919.397	-0.56395	-0.32063	-1.5372
919.879	-1.9978	919.879	-0.00849	919.879	-1.00315	919.879	-0.50582	-0.25715	-1.50047
920.361	-1.98288	920.361	-0.00849	920.361	-0.99569	920.361	-0.50209	-0.25529	-1.48928
920.843	-1.99096	920.843	-0.02971	920.843	-1.01034	920.843	-0.52002	-0.27487	-1.50065
921.325	-2.02024	921.325	-0.07216	921.325	-1.0462	921.325	-0.55918	-0.31567	-1.53322
921.807	-2.05722	921.807	-0.12309	921.807	-1.09016	921.807	-0.60662	-0.36486	-1.57369
922.289	-2.0873	922.289	-0.16553	922.289	-1.12642	922.289	-0.64597	-0.40575	-1.60686
922.771	-2.10568	922.771	-0.19949	922.771	-1.15259	922.771	-0.67604	-0.43776	-1.62913
923.254	-2.12396	923.254	-0.2292	923.254	-1.17658	923.254	-0.70289	-0.46605	-1.65027
923.736	-2.16503	923.736	-0.28438	923.736	-1.22471	923.736	-0.75454	-0.51946	-1.69487
924.218	-2.24871	924.218	-0.382	924.218	-1.31536	924.218	-0.84868	-0.61534	-1.78203
924.7	-2.37709	924.7	-0.52207	924.7	-1.44958	924.7	-0.98583	-0.75395	-1.91334
925.182	-2.52647	925.182	-0.68761	925.182	-1.60704	925.182	-1.14733	-0.91747	-2.06676
925.664	-2.65435	925.664	-0.82767	925.664	-1.74101	925.664	-1.28434	-1.05601	-2.19768
926.146	-2.71813	926.146	-0.90407	926.146	-1.8111	926.146	-1.35759	-1.13083	-2.26462
926.628	-2.69601	926.628	-0.89559	926.628	-1.7958	926.628	-1.3457	-1.12064	-2.24591
927.111	-2.60089	927.111	-0.81494	927.111	-1.70792	927.111	-1.26143	-1.03818	-2.1544
927.593	-2.47837	927.593	-0.70458	927.593	-1.59148	927.593	-1.14803	-0.9263	-2.03492
928.075	-2.38855	928.075	-0.62818	928.075	-1.50837	928.075	-1.06827	-0.84823	-1.94846
928.557	-2.38093	928.557	-0.63667	928.557	-1.5088	928.557	-1.07274	-0.8547	-1.94487
929.039	-2.47211	929.039	-0.73854	929.039	-1.60533	929.039	-1.17193	-0.95524	-2.03872
929.521	-2.63989	929.521	-0.92105	929.521	-1.78047	929.521	-1.35076	-1.13591	-2.21018
930.003	-2.83557	930.003	-1.01868	930.003	-1.92713	930.003	-1.4729	-1.24579	-2.38135
930.485	-3.11969	930.485	-1.31579	930.485	-2.21774	930.485	-1.76677	-1.54128	-2.66872
930.967	-3.34465	930.967	-1.6129	930.967	-2.47878	930.967	-2.04584	-1.82937	-2.91171
931.449	-3.57385	931.449	-1.85484	931.449	-2.71435	931.449	-2.28459	-2.06972	-3.1441
931.932	-3.83701	931.932	-2.18591	931.932	-3.01146	931.932	-2.59869	-2.3923	-3.42424
932.414	-4.05348	932.414	-2.52547	932.414	-3.28948	932.414	-2.90747	-2.71647	-3.67148
932.896	-4.46944	932.896	-2.73345	932.896	-3.60145	932.896	-3.16745	-2.95045	-4.03544
933.378	-4.69864	933.378	-2.86503	933.378	-3.78184	933.378	-3.32343	-3.09423	-4.24024
933.972	-5.06367	933.972	-2.8056	933.972	-3.93464	933.972	-3.37012	-3.08786	-4.49915
934.342	-5.14431	934.342	-2.78862	934.342	-3.96647	934.342	-3.37754	-3.08308	-4.55539
934.681	-5.18676	934.681	-2.7292	934.681	-3.95798	934.681	-3.34359	-3.0364	-4.57237
935.307	-5.04244	935.307	-2.65705	935.307	-3.84975	935.307	-3.2534	-2.95522	-4.44609
935.789	-4.80051	935.789	-2.59338	935.789	-3.69695	935.789	-3.14516	-2.86927	-4.24873
936.271	-4.43548	936.271	-2.4618	936.271	-3.44864	936.271	-2.95522	-2.70851	-3.94206
936.753	-4.19779	936.753	-2.35144	936.753	-3.27462	936.753	-2.81303	-2.58223	-3.7362
937.235	-3.83277	937.235	-2.27504	937.235	-3.05391	937.235	-2.66447	-2.46976	-3.44334
937.717	-3.6163	937.717	-2.18175	937.717	-2.89903	937.717	-2.54039	-2.36107	-3.25766
938.199	-3.48835	938.199	-2.06728	938.199	-2.77782	938.199	-2.42255	-2.24491	-3.13308
938.681	-3.54944	938.681	-2.08829	938.681	-2.81887	938.681	-2.45358	-2.27093	-3.18415
939.163	-3.62878	939.163	-2.06706	939.163	-2.84792	939.163	-2.45749	-2.26228	-3.23835
939.645	-3.6163	939.645	-2.23564	939.645	-2.92597	939.645	-2.58081	-2.40822	-3.27114
940.128	-3.67572	940.128	-2.14346	940.128	-2.90959	940.128	-2.52653	-2.33499	-3.29266
940.61	-3.74788	940.61	-2.17317	940.61	-2.96053	940.61	-2.56685	-2.37001	-3.3542
941.092	-3.86672	941.092	-2.08404	941.092	-2.97538	941.092	-2.52971	-2.30688	-3.42105
941.574	-3.89643	941.574	-2.12649	941.574	-3.01146	941.574	-2.56898	-2.34773	-3.45395
941.883	-3.94312	941.883	-2.01613	941.883	-2.97963	941.883	-2.49788	-2.257	-3.46137
942.538	-3.98557	942.538	-1.96944	942.538	-2.97751	942.538	-2.47347	-2.22146	-3.48154
943.02	-3.92615	943.02	-1.97793	943.02	-2.95204	943.02	-2.46499	-2.22146	-3.4391
943.502	-3.82852	943.502	-1.94822	943.502	-2.88837	943.502	-2.4183	-2.18326	-3.35845
943.985	-3.66299	943.985	-1.85059	943.985	-2.75679	943.985	-2.30369	-2.07714	-3.20989
944.467	-3.57322	944.467	-1.88455	944.467	-2.72889	944.467	-2.30672	-2.09563	-3.15105
944.949	-3.47359	944.949	-1.91002	944.949	-2.69181	944.949	-2.30091	-2.10547	-3.0827
945.431	-3.43769	945.431	-1.99915	945.431	-2.71842	945.431	-2.35879	-2.17897	-3.07806
945.913	-3.48083	945.913	-2.05433	945.913	-2.76758	945.913	-2.41096	-2.23264	-3.12421
946.395	-3.61786	946.395	-2.26231	946.395	-2.94009	946.395	-2.6012	-2.43175	-3.27897
946.877	-3.86057	946.877	-2.57216	946.877	-3.21637	946.877	-2.89426	-2.73321	-3.53847
947.359	-4.21041	947.359	-2.82258	947.359	-3.5165	947.359	-3.16954	-2.99606	-3.86345
947.841	-4.64942	947.841	-2.94567	947.841	-3.79755	947.841	-3.37161	-3.15864	-4.22348
948.324	-5.13636	948.324	-3.11545	948.324	-4.12591	948.324	-3.62068	-3.36806	-4.63113
948.806	-5.61147	948.806	-3.21732	948.806	-4.4144	948.806	-3.81586	-3.51659	-5.01293
949.288	-6.0105	949.288	-3.29796	949.288	-4.65423	949.288	-3.9761	-3.63703	-5.33237
949.77	-6.28244	950.205	-3.33616	950.205	-4.8093	950.205	-4.07273	-3.70445	-5.54587
950.252	-6.40402	950.252	-3.33192	950.252	-4.86797	950.252	-4.09995	-3.71593	-5.636
950.734	-6.38467	950.734	-3.2725	950.734	-4.82859	950.734	-4.05054	-3.66152	-5.60663
951.216	-6.25925	951.216	-3.16214	951.216	-4.7107	951.216	-3.93642	-3.54928	-5.48497
951.698	-6.07258	951.698	-3.09847	951.698	-4.58553	951.698	-3.842	-3.47023	-5.32905
952.181	-5.86234	952.181	-3.00934	952.181	-4.43584	952.181	-3.72259	-3.36597	-5.14909
952.663	-5.64894	952.663	-2.97538	952.663	-4.31216	952.663	-3.64377	-3.30958	-4.98055
953.145	-5.43636	953.145	-2.88625	953.145	-4.16131	953.145	-3.52378	-3.20501	-4.79883
953.627	-5.22201	953.627	-2.79711	953.627	-4.00956	953.627	-3.40334	-3.10022	-4.61579
954.109	-5.00943	954.109	-2.70798	954.109	-3.85871	954.109	-3.28334	-2.99566	-4.43407
954.591	-4.81516	954.591	-2.58489	954.591	-3.70003	954.591	-3.14246	-2.86367	-4.25759
955.073	-4.66536	955.073	-2.5	955.073	-3.58268	955.073	-3.04134	-2.77067	-4.12402
955.555	-4.58367	955.555	-2.43209	955.555	-3.50788	955.555	-2.96999	-2.70104	-4.04578
956.038	-4.57675	956.038	-2.27504	956.038	-3.4259	956.038	-2.85047	-2.56275	-4.00132
956.52	-4.62623	956.52	-2.118	956.52	-3.37212	956.52	-2.74506	-2.43153	-3.99917
957.002	-4.69223	957.002	-1.97368	957.002	-3.33296	957.002	-2.65332	-2.3135	-4.01259
957.484	-4.72699	957.484	-1.8039	957.484	-3.26545	957.484	-2.53467	-2.16929	-3.99622
957.966	-4.69324	957.966	-1.67233	957.966	-3.18279	957.966	-2.42756	-2.04994	-3.93801
958.448	-4.57809	958.448	-1.57046	958.448	-3.07428	958.448	-2.32237	-1.94641	-3.82618
958.93	-4.39677	958.93	-1.40492	958.93	-2.90085	958.93	-2.15288	-1.7789	-3.64881
959.412	-4.18497	959.412	-1.26061	959.412	-2.72279	959.412	-1.9917	-1.62616	-3.45388
959.894	-3.98366	959.894	-1.12903	959.894	-2.55635	959.894	-1.84269	-1.48586	-3.27
960.376	-3.82353	960.376	-0.98048	960.376	-2.40201	960.376	-1.69124	-1.33586	-3.11277
960.859	-3.71613	960.859	-0.8871	960.859	-2.30162	960.859	-1.59436	-1.24073	-3.00887
961.341	-3.65397	961.341	-0.83616	961.341	-2.24507	961.341	-1.54061	-1.18839	-2.94952
961.823	-3.61826	961.823	-0.70458	961.823	-2.16142	961.823	-1.433	-1.06879	-2.88984
962.305	-3.58878	962.305	-0.63243	962.305	-2.11061	962.305	-1.37152	-1.00197	-2.84969
962.787	-3.55043	962.787	-0.50085	962.787	-2.02564	962.787	-1.26325	-0.88205	-2.78804
963.269	-3.4945	963.269	-0.40323	963.269	-1.94887	963.269	-1.17605	-0.78964	-2.72168
963.751	-3.41585	963.751	-0.28014	963.751	-1.848	963.751	-1.06407	-0.6721	-2.63192
964.234	-3.3257	964.234	-0.20374	964.234	-1.76472	964.234	-0.98423	-0.59399	-2.54521
964.716	-3.20728	964.716	0.01273	964.716	-1.59728	964.716	-0.79227	-0.38977	-2.40228
965.198	-3.0534	965.198	-0.06791	965.198	-1.56066	965.198	-0.81428	-0.4411	-2.30703
965.68	-2.86839	965.68	-0.2292	965.68	-1.5488	965.68	-0.889	-0.5591	-2.20859
966.162	-2.66511	966.162	-0.36927	966.162	-1.51719	966.162	-0.94323	-0.65625	-2.09115
966.644	-2.46212	966.644	-0.4584	966.644	-1.46026	966.644	-0.95933	-0.70887	-1.96119
967.126	-2.2763	967.126	-0.61545	967.126	-1.44588	967.126	-1.03066	-0.82306	-1.86109
967.608	-2.11537	967.608	-0.79796	967.608	-1.45667	967.608	-1.12731	-0.96264	-1.78602
968.09	-1.97284	968.09	-0.83616	968.09	-1.4045	968.09	-1.12033	-0.97825	-1.68867
968.572	-1.8313	968.572	-0.76401	968.572	-1.29766	968.572	-1.03083	-0.89742	-1.56448
969.055	-1.67007	969.676	-0.86163	969.676	-1.26585	969.676	-1.06374	-0.96269	-1.46796
969.537	-1.47494	969.537	-0.65365	969.537	-1.0643	969.537	-0.85897	-0.75631	-1.26962
970.019	-1.24601	969.95	-0.54329	969.95	-0.89465	969.95	-0.71897	-0.63113	-1.07033
970.501	-0.99758	970.501	-0.47963	970.501	-0.73861	970.501	-0.60912	-0.54437	-0.86809
970.983	-0.75255	970.983	-0.2476	970.983	-0.50008	970.983	-0.37384	-0.31072	-0.62631
971.465	-0.53322	971.465	-0.04174	971.465	-0.28748	971.465	-0.16461	-0.10318	-0.41035
971.947	-0.35299	971.947	0.0983	971.947	-0.12735	971.947	-0.01452	0.04189	-0.24017
972.429	-0.21425	972.429	0.16951	972.429	-0.02237	972.429	0.07357	0.12154	-0.11831
972.912	-0.11152	972.912	0.20469	972.912	0.04659	972.912	0.12564	0.16516	-0.03247
973.394	-0.03779	973.394	0.2109	973.394	0.08656	973.394	0.14873	0.17981	0.02438
973.876	0.00944	973.876	0.1906	973.876	0.10002	973.876	0.14531	0.16796	0.05473
974.358	0.03969	974.358	0.15333	974.358	0.09651	974.358	0.12492	0.13913	0.0681
974.84	0.07772	974.84	0.12383	974.84	0.10078	974.84	0.1123	0.11807	0.08925
975.322	0.07134	975.322	0.04993	975.322	0.06064	975.322	0.05528	0.05261	0.06599
975.804	0.01978	975.804	-0.01253	975.804	0.00363	975.804	-0.00445	-0.00849	0.0117
976.286	-0.07009	976.286	-0.07401	976.286	-0.07205	976.286	-0.07303	-0.07352	-0.07107
976.769	-0.22834	976.769	-0.20385	976.769	-0.2161	976.769	-0.20997	-0.20691	-0.22222
977.251	-0.44941	977.251	-0.39653	977.251	-0.42297	977.251	-0.40975	-0.40314	-0.43619
977.733	-0.65409	977.733	-0.57281	977.733	-0.61345	977.733	-0.59313	-0.58297	-0.63377
978.215	-0.81676	978.215	-0.70708	978.215	-0.76192	978.215	-0.7345	-0.72079	-0.78934
978.697	-0.90934	978.697	-0.77127	978.697	-0.84031	978.697	-0.80579	-0.78853	-0.87482
979.179	-0.90512	979.179	-0.73864	979.179	-0.82188	979.179	-0.78026	-0.75945	-0.8635
979.661	-0.78679	979.661	-0.59192	979.661	-0.68936	979.661	-0.64064	-0.61628	-0.73807
980.143	-0.55827	980.143	-0.335	980.143	-0.44664	980.143	-0.39082	-0.36291	-0.50245
980.625	-0.2514	980.625	0.000268383	980.625	-0.12557	980.625	-0.06265	-0.03119	-0.18848
981.107	0.06994	981.107	0.30954	981.107	0.18974	981.107	0.24964	0.27959	0.12984
981.59	0.32437	981.59	0.5217	981.59	0.42304	981.59	0.47237	0.49703	0.3737
982.072	0.44032	982.072	0.59538	982.072	0.51785	982.072	0.55662	0.576	0.47909
982.554	0.38416	982.554	0.49696	982.554	0.44056	982.554	0.46876	0.48286	0.41236
983.036	0.1777	983.036	0.24824	983.036	0.21297	983.036	0.23061	0.23942	0.19534
983.518	-0.14237	983.518	-0.07601	983.518	-0.10919	983.518	-0.0926	-0.08431	-0.12578
984	-0.44419	984	-0.37143	984	-0.40781	984	-0.38962	-0.38053	-0.426
984.482	-0.62064	984.482	-0.54147	984.482	-0.58106	984.482	-0.56126	-0.55137	-0.60085
984.965	-0.61657	984.965	-0.53099	984.965	-0.57378	984.965	-0.55239	-0.54169	-0.59518
985.447	-0.40204	985.447	-0.31007	985.447	-0.35606	985.447	-0.33306	-0.32157	-0.37905
985.929	-0.06068	985.929	0.03797	985.929	-0.01136	985.929	0.01331	0.02564	-0.03602
986.411	0.29548	986.411	0.40854	986.411	0.35201	986.411	0.38028	0.39441	0.32375
986.893	0.56705	986.893	0.69451	986.893	0.63078	986.893	0.66265	0.67858	0.59892
987.375	0.6845	987.375	0.82638	987.375	0.75544	987.375	0.79091	0.80865	0.71997
987.857	0.62517	987.857	0.78145	987.857	0.70331	987.857	0.74238	0.76192	0.66424
988.339	0.41033	988.339	0.58102	988.339	0.49568	988.339	0.53835	0.55968	0.453
988.821	0.08789	988.821	0.27299	988.821	0.18044	988.821	0.22672	0.24985	0.13417
989.303	-0.27702	989.303	-0.07752	989.303	-0.17727	989.303	-0.1274	-0.10246	-0.22715
989.786	-0.62561	989.786	-0.41702	989.786	-0.52132	989.786	-0.46917	-0.44309	-0.57346
990.268	-0.94339	990.268	-0.7348	990.268	-0.8391	990.268	-0.78695	-0.76087	-0.89124
990.75	-1.19368	990.75	-0.98509	990.75	-1.08939	990.75	-1.03724	-1.01116	-1.14153
991.232	-1.33676	991.232	-1.12817	991.232	-1.23247	991.232	-1.18032	-1.15424	-1.28461
991.714	-1.33314	991.714	-1.12455	991.714	-1.22885	991.714	-1.1767	-1.15062	-1.28099
992.196	-1.15793	992.196	-0.94934	992.196	-1.05364	992.196	-1.00149	-0.97541	-1.10578
992.678	-0.81821	992.678	-0.60962	992.678	-0.71392	992.678	-0.66177	-0.63569	-0.76606
993.16	-0.3647	993.16	-0.15611	993.16	-0.26041	993.16	-0.20826	-0.18218	-0.31255
993.643	0.1057	993.643	0.31429	993.643	0.21	993.643	0.26214	0.28822	0.15785
994.125	0.4902	994.125	0.64934	994.125	0.56977	994.125	0.60956	0.62945	0.52999
994.607	0.7001	994.607	0.80913	994.607	0.75462	994.607	0.78187	0.7955	0.72736
995.089	0.68871	995.089	0.74762	995.089	0.71817	995.089	0.73289	0.74026	0.70344
995.571	0.46741	995.571	0.47621	995.571	0.47181	995.571	0.47401	0.47511	0.46961
996.053	0.09571	996.053	0.05438	996.053	0.07505	996.053	0.06471	0.05955	0.08538
996.535	-0.34419	996.535	-0.38596	996.535	-0.36508	996.535	-0.37552	-0.38074	-0.35463
997.017	-0.40517	997.017	-0.39315	997.017	-0.39916	997.017	-0.39616	-0.39465	-0.40217
997.5	-0.29539	997.5	-0.22959	997.5	-0.26249	997.5	-0.24604	-0.23782	-0.27894
997.982	-0.11851	997.982	0.00108	997.982	-0.05872	997.982	-0.02882	-0.01387	-0.08861
998.464	-0.26838	997.994	0.62818	997.994	0.1799	997.994	0.40404	0.51611	-0.04424
998.946	-0.42024	998.946	0.37351	998.946	-0.02337	998.946	0.17507	0.27429	-0.2218
999.428	-0.5289	999.428	0.09338	999.428	-0.21776	999.428	-0.06219	0.0156	-0.37333
999.91	-0.58916	999.91	-0.02971	999.91	-0.30944	999.91	-0.16957	-0.09964	-0.4493
1000.39	-0.59194	1000.39	-0.14856	1000.39	-0.37025	1000.39	-0.25941	-0.20398	-0.4811
1000.87	-0.5332	1000.87	-0.1528	1000.87	-0.343	1000.87	-0.2479	-0.20035	-0.4381
1001.36	-0.41927	1001.36	-0.26504	1001.36	-0.34216	1001.36	-0.3036	-0.28432	-0.38071
1001.84	-0.26357	1001.84	-0.11568	1001.84	-0.18963	1001.84	-0.15265	-0.13417	-0.2266
1002.32	-0.07924	1002.32	0.06233	1002.32	-0.00846	1002.32	0.02694	0.04463	-0.04385
1002.8	0.12979	1002.8	0.26504	1002.8	0.19742	1002.8	0.23123	0.24813	0.1636
1003.28	0.36912	1003.28	0.49805	1003.28	0.43359	1003.28	0.46582	0.48193	0.40135
1003.77	0.64805	1003.77	0.77066	1003.77	0.70936	1003.77	0.74001	0.75533	0.6787
1004.25	0.96669	1004.25	1.08298	1004.25	1.02484	1004.25	1.05391	1.06844	0.99576
1004.73	1.30502	1004.73	1.41499	1004.73	1.36001	1004.73	1.3875	1.40124	1.33251
1005.21	1.62095	1005.21	1.7246	1005.21	1.67278	1005.21	1.69869	1.71164	1.64686
1005.7	1.85978	1005.7	1.95711	1005.7	1.90845	1005.7	1.93278	1.94494	1.88411
1006.18	1.97118	1006.18	2.06217	1006.18	2.01668	1006.18	2.03942	2.0508	1.99393
1006.66	1.92711	1006.66	2.01178	1006.66	1.96945	1006.66	1.99061	2.0012	1.94828
1007.14	1.73195	1007.14	1.81029	1007.14	1.77112	1007.14	1.79071	1.8005	1.75154
1007.62	1.42218	1007.62	1.4942	1007.62	1.45819	1007.62	1.4762	1.4852	1.44019
1008.11	1.05301	1008.11	1.11872	1008.11	1.08587	1008.11	1.10229	1.11051	1.06944
1008.59	0.68284	1008.59	0.74223	1008.59	0.71254	1008.59	0.72738	0.73481	0.69769
1009.07	0.35867	1009.07	0.41174	1009.07	0.38521	1009.07	0.39847	0.40511	0.37194
1009.55	0.1108	1009.55	0.15755	1009.55	0.13418	1009.55	0.14586	0.15171	0.12249
1010.03	-0.0456	1010.03	-0.00519	1010.03	-0.0254	1010.03	-0.01529	-0.01024	-0.0355
1010.52	-0.10766	1010.52	-0.07358	1010.52	-0.09062	1010.52	-0.0821	-0.07784	-0.09914
1011	-0.08183	1011	-0.05407	1011	-0.06795	1011	-0.06101	-0.05754	-0.07489
1011.48	0.013	1011.48	0.03444	1011.48	0.02372	1011.48	0.02908	0.03176	0.01836
1011.96	0.14273	1011.96	0.15786	1011.96	0.1503	1011.96	0.15408	0.15597	0.14651
1012.45	0.25886	1012.45	0.26767	1012.45	0.26327	1012.45	0.26547	0.26657	0.26106
1012.93	0.30649	1012.93	0.30898	1012.93	0.30774	1012.93	0.30836	0.30867	0.30711
1013.41	0.23843	1013.41	0.23459	1013.41	0.23651	1013.41	0.23555	0.23507	0.23747
1013.89	0.03066	1013.89	0.0205	1013.89	0.02558	1013.89	0.02304	0.02177	0.02812
1014.37	-0.30854	1014.37	-0.32504	1014.37	-0.31679	1014.37	-0.32092	-0.32298	-0.31267
1014.86	-0.73981	1014.86	-0.76263	1014.86	-0.75122	1014.86	-0.75693	-0.75978	-0.74552
1015.34	-1.20408	1015.34	-1.23322	1015.34	-1.21865	1015.34	-1.22594	-1.22958	-1.21137
1015.82	-1.64005	1015.82	-1.6755	1015.82	-1.65778	1015.82	-1.66664	-1.67107	-1.64891
1016.3	-1.99976	1016.3	-2.04153	1016.3	-2.02065	1016.3	-2.03109	-2.03631	-2.0102
1016.78	-2.25675	1016.78	-2.30485	1016.78	-2.2808	1016.78	-2.29283	-2.29884	-2.26878
1017.27	-2.405	1017.27	-2.45942	1017.27	-2.43221	1017.27	-2.44582	-2.45262	-2.41861
1017.75	-2.45222	1017.75	-2.51296	1017.75	-2.48259	1017.75	-2.49778	-2.50537	-2.46741
1018.23	-2.41233	1018.23	-2.47941	1018.23	-2.44587	1018.23	-2.46264	-2.47103	-2.4291
1018.71	-2.30211	1018.71	-2.37551	1018.71	-2.33881	1018.71	-2.35716	-2.36634	-2.32046
1019.2	-2.14102	1019.2	-2.22074	1019.2	-2.18088	1019.2	-2.20081	-2.21078	-2.16095
1019.68	-1.95254	1019.68	-2.03857	1019.68	-1.99556	1019.68	-2.01706	-2.02782	-1.97405
1020.16	-1.7623	1020.16	-1.85466	1020.16	-1.80848	1020.16	-1.83157	-1.84312	-1.78539
1020.64	-1.59169	1020.64	-1.69037	1020.64	-1.64103	1020.64	-1.6657	-1.67804	-1.61636
1021.12	-1.44951	1021.12	-1.55451	1021.12	-1.50201	1021.12	-1.52826	-1.54139	-1.47576
1021.61	-1.32673	1021.61	-1.43805	1021.61	-1.38239	1021.61	-1.41022	-1.42414	-1.35456
1022.09	-1.19903	1022.09	-1.31669	1022.09	-1.25786	1022.09	-1.28728	-1.30198	-1.22845
1022.57	-1.03819	1022.57	-1.16217	1022.57	-1.10018	1022.57	-1.13118	-1.14667	-1.06919
1023.05	-0.82714	1023.05	-0.95744	1023.05	-0.89229	1023.05	-0.92487	-0.94115	-0.85972
1023.53	-0.572	1023.53	-0.70862	1023.53	-0.64031	1023.53	-0.67447	-0.69154	-0.60616
1024.02	-0.30437	1024.02	-0.44731	1024.02	-0.37584	1024.02	-0.41158	-0.42944	-0.34011
1024.5	-0.06944	1024.5	-0.2187	1024.5	-0.14407	1024.5	-0.18139	-0.20004	-0.10676
1024.98	0.09479	1024.98	-0.06079	1024.98	0.017	1024.98	-0.0219	-0.04134	0.0559
1025.46	0.17642	1025.46	0.01452	1025.46	0.09547	1025.46	0.055	0.03476	0.13595
1025.94	0.19946	1025.94	0.03123	1025.94	0.11535	1025.94	0.07329	0.05226	0.1574
1026.43	0.21615	1026.43	0.04159	1026.43	0.12887	1026.43	0.08523	0.06341	0.17251
1026.91	0.28569	1026.91	0.1048	1026.91	0.19525	1026.91	0.15002	0.12741	0.24047
1027.39	0.44882	1027.39	0.26162	1027.39	0.35522	1027.39	0.30842	0.28502	0.40202
1027.87	0.70825	1027.87	0.51473	1027.87	0.61149	1027.87	0.56311	0.53892	0.65987
1028.36	1.02388	1028.36	0.82404	1028.36	0.92396	1028.36	0.874	0.84902	0.97392
1028.84	1.32491	1028.84	1.11875	1028.84	1.22183	1028.84	1.17029	1.14452	1.27337
1029.32	1.53285	1029.32	1.32036	1029.32	1.42661	1029.32	1.37348	1.34692	1.47973
1029.8	1.58578	1029.8	1.36697	1029.8	1.47638	1029.8	1.42167	1.39432	1.53108
1030.28	1.45781	1030.28	1.23268	1030.28	1.34525	1030.28	1.28896	1.26082	1.40153
1030.77	1.16351	1030.77	0.93204	1030.77	1.04778	1030.77	0.98991	0.96097	1.10564
1031.25	0.75134	1031.25	0.51356	1031.25	0.63245	1031.25	0.57301	0.54328	0.6919
1031.73	0.28757	1031.73	0.04347	1031.73	0.16552	1031.73	0.1045	0.07398	0.22655
1032.21	-0.161	1032.21	-0.41142	1032.21	-0.28621	1032.21	-0.34882	-0.38012	-0.22361
1032.69	-0.53866	1032.69	-0.79541	1032.69	-0.66704	1032.69	-0.73122	-0.76332	-0.60285
1033.18	-0.806	1033.18	-1.06907	1033.18	-0.93754	1033.18	-1.0033	-1.03619	-0.87177
1033.66	-0.93973	1033.66	-1.20912	1033.66	-1.07443	1033.66	-1.14177	-1.17545	-1.00708
1034.14	-0.93169	1034.14	-1.2074	1034.14	-1.06955	1034.14	-1.13847	-1.17294	-1.00062
1034.62	-0.7872	1034.62	-1.06925	1034.62	-0.92823	1034.62	-0.99874	-1.03399	-0.85771
1035.11	-0.52246	1035.11	-0.81082	1035.11	-0.66664	1035.11	-0.73873	-0.77478	-0.59455
1035.59	-0.15952	1035.59	-0.4542	1035.59	-0.30686	1035.59	-0.38053	-0.41737	-0.23319
1036.07	0.28123	1036.07	-0.01978	1036.07	0.13073	1036.07	0.05547	0.01785	0.20598
1036.55	0.78716	1036.55	0.47983	1036.55	0.6335	1036.55	0.55666	0.51825	0.71033
1037.03	1.35539	1037.03	1.04174	1037.03	1.19857	1037.03	1.12015	1.08095	1.27698
1037.52	1.98632	1037.52	1.66635	1037.52	1.82634	1037.52	1.74634	1.70635	1.90633
1038	2.67245	1038	2.34616	1038	2.50931	1038	2.42773	2.38695	2.59088
1038.48	3.38609	1038.48	3.05347	1038.48	3.21978	1038.48	3.13663	3.09505	3.30294
1038.96	4.07458	1038.96	3.73564	1038.96	3.90511	1038.96	3.82038	3.77801	3.98985
1039.44	4.66672	1039.44	4.32145	1039.44	4.49409	1039.44	4.40777	4.36461	4.5804
1039.93	5.09245	1039.93	4.74086	1039.93	4.91666	1039.93	4.82876	4.78481	5.00455
1040.41	5.30508	1040.41	4.94717	1040.41	5.12613	1040.41	5.03665	4.99191	5.2156
1040.89	5.29701	1040.89	4.93278	1040.89	5.1149	1040.89	5.02384	4.97831	5.20595
1041.37	5.10114	1041.37	4.73059	1041.37	4.91587	1041.37	4.82323	4.77691	5.0085
1041.85	4.77718	1041.85	4.4003	1041.85	4.58874	1041.85	4.49452	4.44741	4.68296
1042.34	4.39081	1042.34	4.00761	1042.34	4.19921	1042.34	4.10341	4.05551	4.29501
1042.82	3.99344	1042.82	3.60392	1042.82	3.79868	1042.82	3.7013	3.65261	3.89606
1043.3	3.61324	1043.3	3.21739	1043.3	3.41532	1043.3	3.31635	3.26687	3.51428
1043.78	3.25707	1043.78	2.8549	1043.78	3.05599	1043.78	2.95544	2.90517	3.15653
1044.27	2.9234	1044.27	2.51491	1044.27	2.71916	1044.27	2.61703	2.56597	2.82128
1044.75	2.61403	1044.75	2.19922	1044.75	2.40663	1044.75	2.30292	2.25107	2.51033
1045.23	2.34107	1045.23	1.91993	1045.23	2.1305	1045.23	2.02522	1.97257	2.23579
1045.71	2.1228	1045.71	1.69534	1045.71	1.90907	1045.71	1.80221	1.74877	2.01594
1046.19	1.97283	1046.19	1.53905	1046.19	1.75594	1046.19	1.6475	1.59327	1.86439
1046.67	1.88966	1046.67	1.44956	1046.67	1.66961	1046.67	1.55959	1.50457	1.77964
1047.16	1.85356	1047.16	1.40713	1047.16	1.63035	1047.16	1.51874	1.46293	1.74195
1047.64	1.83389	1047.64	1.38114	1047.64	1.60752	1047.64	1.49433	1.43773	1.7207
1048.12	1.80422	1048.12	1.34515	1048.12	1.57469	1048.12	1.45992	1.40253	1.68945
1048.6	1.75626	1048.6	1.29086	1048.6	1.52356	1048.6	1.40721	1.34904	1.63991
1049.09	1.70469	1049.09	1.23297	1049.09	1.46883	1049.09	1.3509	1.29194	1.58676
1049.57	1.67992	1049.57	1.20188	1049.57	1.4409	1049.57	1.32139	1.26164	1.56041
1050.05	1.71255	1050.05	1.22819	1050.05	1.47037	1050.05	1.34928	1.28874	1.59146
1050.53	1.81668	1050.53	1.326	1050.53	1.57134	1050.53	1.44867	1.38734	1.69401
1051.02	1.98218	1051.02	1.48517	1051.02	1.73368	1051.02	1.60942	1.5473	1.85793
1051.5	2.18021	1051.5	1.67688	1051.5	1.92855	1051.5	1.80271	1.7398	2.05438
1051.98	2.37975	1051.98	1.87009	1051.98	2.12492	1051.98	1.99751	1.9338	2.25234
1052.46	2.56488	1052.46	2.0489	1052.46	2.30689	1052.46	2.1779	2.1134	2.43589
1052.94	2.74521	1052.94	2.22291	1052.94	2.48406	1052.94	2.35349	2.2882	2.61464
1053.42	2.95134	1053.42	2.42272	1053.42	2.68703	1053.42	2.55488	2.4888	2.81919
1053.91	3.21737	1053.91	2.68243	1053.91	2.9499	1053.91	2.81617	2.7493	3.08364
1054.39	3.559	1054.39	3.01774	1054.39	3.28837	1054.39	3.15306	3.0854	3.42369
1054.87	3.95754	1054.87	3.40995	1054.87	3.68375	1054.87	3.54685	3.4784	3.82064
1055.35	4.35934	1055.35	3.80542	1055.35	4.08238	1055.35	3.9439	3.87466	4.22086
1055.84	4.69027	1055.84	4.13003	1055.84	4.41015	1055.84	4.27009	4.20006	4.55021
1056.32	4.8814	1056.32	4.31484	1056.32	4.59812	1056.32	4.45648	4.38566	4.73976
1056.8	4.89263	1056.8	4.31975	1056.8	4.60619	1056.8	4.46297	4.39136	4.74941
1057.28	4.72616	1057.28	4.14696	1057.28	4.43656	1057.28	4.29176	4.21936	4.58136
1057.76	4.424	1057.76	3.83847	1057.76	4.13124	1057.76	3.98485	3.91166	4.27762
1058.25	4.05123	1058.25	3.45938	1058.25	3.75531	1058.25	3.60734	3.53336	3.90327
1058.73	3.67496	1058.73	3.07679	1058.73	3.37588	1058.73	3.22633	3.15156	3.52542
1059.21	3.34729	1059.21	2.7428	1059.21	3.04505	1059.21	2.89392	2.81836	3.19617
1059.69	3.09839	1059.69	2.48757	1059.69	2.79298	1059.69	2.64028	2.56392	2.94569
1060.17	2.93802	1060.17	2.32088	1060.17	2.62945	1060.17	2.47517	2.39802	2.78374
1060.66	2.86225	1060.66	2.23879	1060.66	2.55052	1060.66	2.39466	2.31672	2.70639
1061.14	2.85759	1061.14	2.2278	1061.14	2.5427	1061.14	2.38525	2.30652	2.70014
1061.62	2.90282	1061.62	2.26671	1061.62	2.58477	1061.62	2.42574	2.34622	2.74379
1062.1	2.96925	1062.1	2.32682	1062.1	2.64804	1062.1	2.48743	2.40712	2.80864
1062.59	3.02198	1062.59	2.37323	1062.59	2.69761	1062.59	2.53542	2.45432	2.85979
1063.07	3.02751	1063.07	2.37244	1063.07	2.69998	1063.07	2.53621	2.45432	2.86374
1063.55	2.96351	1063.55	2.30211	1063.55	2.63281	1063.55	2.46746	2.38479	2.79816
1064.03	2.82894	1064.03	2.16122	1064.03	2.49508	1064.03	2.32815	2.24469	2.66201
1064.51	2.64768	1064.51	1.97363	1064.51	2.31066	1064.51	2.14214	2.05789	2.47917
1065	2.46361	1065	1.78324	1065	2.12343	1065	1.95333	1.86829	2.29352
1065.48	2.32704	1065.48	1.64035	1065.48	1.9837	1065.48	1.81202	1.72619	2.15537
1065.96	2.27747	1065.96	1.58446	1065.96	1.93097	1065.96	1.75771	1.67109	2.10422
1066.44	2.3301	1066.44	1.63077	1066.44	1.98044	1066.44	1.8056	1.71819	2.15527
1066.92	2.47143	1066.92	1.76578	1066.92	2.11861	1066.92	1.94219	1.85399	2.29502
1067.41	2.66497	1067.41	1.95299	1067.41	2.30898	1067.41	2.13099	2.04199	2.48698
1067.89	2.86507	1067.89	2.14676	1067.89	2.50592	1067.89	2.32634	2.23655	2.68549
1068.37	3.0311	1068.37	2.30647	1068.37	2.66879	1068.37	2.48763	2.39705	2.84994
1068.85	3.13883	1068.85	2.40788	1068.85	2.77336	1068.85	2.59062	2.49925	2.95609
1069.34	3.18326	1069.34	2.44599	1069.34	2.81463	1069.34	2.63031	2.53815	2.99894
1069.82	3.17509	1069.82	2.4315	1069.82	2.8033	1069.82	2.6174	2.52445	2.98919
1070.3	3.13352	1070.3	2.38361	1070.3	2.75857	1070.3	2.57109	2.47735	2.94604
1070.78	3.07906	1070.78	2.32282	1070.78	2.70094	1070.78	2.51188	2.41735	2.89
1071.26	3.02959	1071.26	2.26703	1071.26	2.64831	1071.26	2.45767	2.36235	2.83895
1071.74	2.99942	1071.74	2.23054	1071.74	2.61498	1071.74	2.42276	2.32665	2.8072
1072.23	3.00002	1072.23	2.22481	1072.23	2.61242	1072.23	2.41861	2.32171	2.80622
1072.71	3.03895	1072.71	2.25742	1072.71	2.64819	1072.71	2.4528	2.35511	2.84357
1073.19	3.11758	1073.19	2.32973	1073.19	2.72366	1073.19	2.52669	2.42821	2.92062
1073.67	3.22881	1073.67	2.43464	1073.67	2.83173	1073.67	2.63318	2.53391	3.03027
1074.16	3.35635	1074.16	2.55585	1074.16	2.9561	1074.16	2.75598	2.65591	3.15623
1074.64	3.47778	1074.64	2.67096	1074.64	3.07437	1074.64	2.87267	2.77181	3.27608
1075.12	3.57091	1075.12	2.75777	1075.12	3.16434	1075.12	2.96106	2.85941	3.36763
1075.6	3.62004	1075.6	2.80058	1075.6	3.21031	1075.6	3.00545	2.90301	3.41518
1076.09	3.62004	1076.09	2.79425	1076.09	3.20715	1076.09	3.0007	2.89747	3.41359
1076.57	3.57477	1076.57	2.74266	1076.57	3.15872	1076.57	2.95069	2.84667	3.36674
1077.05	3.4926	1077.05	2.65417	1077.05	3.07339	1077.05	2.86378	2.75897	3.28299
1077.53	3.38034	1077.53	2.53558	1077.53	2.95796	1077.53	2.74677	2.64118	3.16915
1078.01	3.24047	1078.01	2.38939	1078.01	2.81493	1078.01	2.60216	2.49578	3.0277
1078.49	3.0715	1078.49	2.2141	1078.49	2.6428	1078.49	2.42845	2.32128	2.85715
1078.98	2.87333	1078.98	2.00961	1078.98	2.44147	1078.98	2.22554	2.11758	2.6574
1079.46	2.65218	1079.46	1.78214	1079.46	2.21716	1079.46	1.99965	1.8909	2.43467
1079.94	2.42334	1079.94	1.54697	1079.94	1.98516	1079.94	1.76606	1.65652	2.20425
1080.42	2.20807	1080.42	1.32538	1080.42	1.76673	1080.42	1.54605	1.43572	1.9874
1080.91	2.02688	1080.91	1.13786	1080.91	1.58237	1080.91	1.36012	1.24899	1.80463
1081.39	1.89105	1081.39	0.99571	1081.39	1.44338	1081.39	1.21955	1.10763	1.66722
1081.87	1.79755	1081.87	0.89589	1081.87	1.34672	1081.87	1.12131	1.0086	1.57214
1082.35	1.72972	1082.35	0.82174	1082.35	1.27573	1082.35	1.04874	0.93524	1.50273
1082.83	1.66415	1082.83	0.74985	1082.83	1.207	1082.83	0.97843	0.86414	1.43558
1083.32	1.5807	1083.32	0.66007	1083.32	1.12039	1083.32	0.89023	0.77515	1.35054
1083.8	1.47166	1083.8	0.54472	1083.8	1.00819	1083.8	0.77646	0.66059	1.23993
1084.28	1.34614	1084.28	0.41286	1084.28	0.8795	1084.28	0.64618	0.52952	1.11282
1084.76	1.22772	1084.76	0.28812	1084.76	0.75792	1084.76	0.52302	0.40557	0.99282
1085.24	1.14751	1085.24	0.20159	1085.24	0.67455	1085.24	0.43807	0.31983	0.91103
1085.73	1.13419	1085.73	0.18195	1085.73	0.65807	1085.73	0.42001	0.30098	0.89613
1086.21	1.20587	1086.21	0.24731	1086.21	0.72659	1086.21	0.48695	0.36713	0.96623
1086.69	1.3657	1086.69	0.40081	1086.69	0.88326	1086.69	0.64203	0.52142	1.12448
1087.17	1.60146	1087.17	0.63025	1087.17	1.11586	1087.17	0.87305	0.75165	1.35866
1087.65	1.88837	1087.65	0.91085	1087.65	1.39961	1087.65	1.15523	1.03304	1.64399
1088.14	2.19385	1088.14	1.21001	1088.14	1.70193	1088.14	1.45597	1.33299	1.94789
1088.62	2.48354	1088.62	1.49336	1088.62	1.98845	1088.62		0.74668	2.236
1089.1	2.72734	1089.1	1.73084	1089.1	2.22909	1089.1		0.86542	2.47822
1089.58	2.90596	1089.58	1.90314	1089.58	2.40455	1089.58		0.95157	2.65526
1090.07	3.01374	1090.07	2.00459	1090.07	2.50917	1090.07		1.0023	2.76145
1090.55	3.05847	1090.55	2.043	1090.55	2.55074	1090.55		1.0215	2.8046
1091.03	3.05629	1091.03	2.0345	1091.03	2.5454	1091.03		1.01725	2.80084
1091.51	3.02447	1091.51	1.99637	1091.51	2.51042	1091.51		0.99819	2.76745
1091.99	2.97419	1091.99	1.93977	1091.99	2.45698	1091.99		0.96989	2.71559
1092.48	2.90711	1092.48	1.86635	1092.48	2.38673	1092.48		0.93318	2.64692
1092.96	2.81706	1092.96	1.76998	1092.96	2.29352	1092.96		0.88499	2.55529
1093.44	2.69743	1093.44	1.64402	1093.44	2.17073	1093.44		0.82201	2.43408
1093.92	2.54927	1093.92	1.48954	1093.92	2.01941	1093.92		0.74477	2.28434
1094.4	2.38672	1094.4	1.32067	1094.4	1.8537	1094.4		0.66034	2.12021
1094.89	2.23585	1094.89	1.16348	1094.89	1.69967	1094.89		0.58174	1.96776
1095.37	2.12638	1095.37	1.0477	1095.37	1.58704	1095.37		0.52385	1.85671
1095.85	2.07969	1095.85	0.99468	1095.85	1.53719	1095.85		0.49734	1.80844
1096.33	2.09881	1096.33	1.00748	1096.33	1.55315	1096.33		0.50374	1.82598
1096.82	2.16536	1096.82	1.06769	1096.82	1.61653	1096.82		0.53385	1.89094
1097.3	2.2454	1097.3	1.14141	1097.3	1.69341	1097.3		0.57071	1.9694
1097.78	2.30397	1097.78	1.19366	1097.78	1.74882	1097.78		0.59683	2.02639
1098.26	2.31967	1098.26	1.20304	1098.26	1.76136	1098.26		0.60152	2.04051
1098.74	2.29382	1098.74	1.17087	1098.74	1.73235	1098.74		0.58544	2.01308
1099.23	2.24884	1099.23	1.11956	1099.23	1.6842	1099.23		0.55978	1.96652
1099.71	2.21652	1099.71	1.08093	1099.71	1.64873	1099.71		0.54047	1.93262
1100.19	2.22198	1100.19	1.08007	1100.19		1100.19		0.54004	1.11099
1100.67	2.27098	1100.67	1.12275	1100.67		1100.67		0.56138	1.13549
1101.15	2.34688	1101.15	1.19231	1101.15		1101.15		0.59616	1.17344
1101.64	2.41843	1101.64	1.25754	1101.64		1101.64		0.62877	1.20922
1102.12	2.4553	1102.12	1.28809	1102.12		1102.12		0.64405	1.22765
1102.6	2.44208	1102.6	1.26854	1102.6		1102.6		0.63427	1.22104
1103.08	2.38499	1103.08	1.20513	1103.08		1103.08		0.60257	1.1925
1103.57	2.30759	1103.57	1.12142	1103.57		1103.57		0.56071	1.1538
1104.05	2.2389	1104.05	1.04641	1104.05		1104.05		0.52321	1.11945
1104.53	2.19988	1104.53	1.00107	1104.53		1104.53		0.50054	1.09994
1105.01	2.19575	1105.01	0.9906	1105.01		1105.01		0.4953	1.09788
1105.49	2.21681	1105.49	1.00534	1105.49		1105.49		0.50267	1.10841
1105.98	2.24758	1105.98	1.02978	1105.98		1105.98		0.51489	1.12379
1106.46	2.27726	1106.46	1.05314	1106.46		1106.46		0.52657	1.13863
1106.94	2.30653	1106.94	1.07609	1106.94		1106.94			1.15327
1107.42	2.34607	1107.42	1.10932	1107.42		1107.42			1.17304
1107.9	2.40786	1107.9	1.16479	1107.9		1107.9			1.20393
1108.39	2.49452	1108.39	1.24512	1108.39		1108.39
1108.87	2.59303	1108.87	1.3373	1108.87		1108.87
1109.35	2.67689	1109.35	1.41483	1109.35		1109.35
1109.83	2.71656	1109.83	1.44818	1109.83		1109.83
1110.32	2.69294	1110.32	1.41824	1110.32		1110.32
1110.8	2.60708	1110.8	1.32606	1110.8		1110.8
1111.28	2.48159	1111.28	1.19426	1111.28		1111.28
1111.76	2.35257	1111.76	1.05891	1111.76		1111.76
1112.24	2.2566	1112.24	0.95662	1112.24		1112.24
1112.72	2.21822	1112.72	0.91192	1112.72		1112.72
1113.21	2.24413	1113.21	0.93149	1113.21		1113.21
1113.69	2.32454	1113.69	1.00558	1113.69		1113.69
1114.17	2.44112	1114.17	1.11584	1114.17		1114.17
1114.65	2.57511	1114.65	1.24351	1114.65		1114.65
1115.14	2.71307	1115.14	1.37515	1115.14		1115.14
1115.62	2.84781	1115.62	1.50357	1115.62		1115.62
1116.1	2.97567	1116.1	1.62511	1116.1		1116.1
1116.58	3.09333	1116.58	1.73645	1116.58		1116.58
1117.06	3.19636	1117.06	1.83316	1117.06		1117.06
1117.55	3.2806	1117.55	1.91106	1117.55		1117.55
1118.03	3.34429	1118.03	1.96843	1118.03		1118.03
1118.51	3.38972	1118.51	2.00753	1118.51		1118.51
1118.99	3.42137	1118.99	2.03287	1118.99		1118.99
1119.47	3.44249	1119.47	2.04767	1119.47		1119.47
1119.96	3.4518	1119.96	2.05066	1119.96		1119.96
1120.44	3.44314	1120.44	2.03568	1120.44		1120.44
1120.92	3.40952	1120.92	1.99574	1120.92		1120.92
1121.4	3.34935	1121.4	1.92923	1121.4		1121.4
1121.89	3.27106	1121.89	1.84461	1121.89		1121.89
1122.37	3.19378	1122.37	1.76101	1122.37		1122.37
1122.85	3.14093	1122.85	1.70185	1122.85		1122.85
1123.33	3.13021	1123.33	1.68481	1123.33		1123.33
1123.81	3.16418	1123.81	1.71246	1123.81		1123.81
1124.3	3.2263	1124.3	1.76826	1124.3		1124.3
1124.78	3.2857	1124.78	1.82133	1124.78		1124.78
1125.26	3.30857	1125.26	1.83788	1125.26		1125.26
1125.74	3.27167	1125.74	1.79464	1125.74		1125.74
1126.22	3.17127	1126.22	1.68792	1126.22		1126.22
1126.71	3.02424	1126.71	1.53458	1126.71		1126.71
1127.19	2.86036	1127.19	1.36438	1127.19		1127.19
1127.67	2.71062	1127.67	1.20832	1127.67		1127.67
1128.15	2.59673	1128.15	1.0881	1128.15		1128.15
1128.63	2.52707	1128.63	1.01212	1128.63		1128.63
1129.12	2.49987	1129.12	0.9786	1129.12		1129.12
1129.6	2.51024	1129.6	0.98265	1129.6		1129.6
1130.08	2.55633	1130.08	1.0224	1130.08		1130.08
1130.56	2.6404	1130.56	1.10016	1130.56		1130.56
1131.05	2.76485	1131.05	1.21828	1131.05		1131.05
1131.53	2.92506	1131.53	1.37217	1131.53		1131.53
1132.01	3.10468	1132.01	1.54547	1132.01		1132.01
1132.49	3.27686	1132.49	1.71133	1132.49		1132.49
1132.97	3.41217	1132.97	1.84032	1132.97		1132.97
1133.46	3.48897	1133.46	1.9108	1133.46		1133.46
1133.94	3.5024	1133.94	1.91789	1133.94		1133.94
1134.42	3.46529	1134.42	1.87446	1134.42		1134.42
1134.9	3.40245	1134.9	1.8053	1134.9		1134.9
1135.38	3.33918	1135.38	1.73571	1135.38		1135.38
1135.87	3.29086	1135.87	1.68107	1135.87		1135.87
1136.35	3.25806	1136.35	1.64195	1136.35		1136.35
1136.83	3.23008	1136.83	1.60765	1136.83		1136.83
1137.31	3.19357	1137.31	1.56481	1137.31		1137.31
1137.8	3.14214	1137.8	1.50704	1137.8		1137.8
1138.28	3.0808	1138.28	1.43939	1138.28		1138.28
1138.76	3.02417	1138.76	1.37644	1138.76		1138.76
1139.24	2.98831	1139.24	1.33426	1139.24		1139.24
1139.72	2.98131	1139.72	1.32094	1139.72		1139.72
1140.21	2.99755	1140.21	1.33086	1140.21		1140.21
1140.69	3.01821	1140.69	1.34519	1140.69		1140.69
1141.17	3.01752	1141.17	1.33818	1141.17		1141.17
1141.65	2.97188	1141.65	1.28622	1141.65		1141.65
1142.13	2.86789	1142.13	1.1759	1142.13		1142.13
1142.62	2.70558	1142.62	1.00727	1142.62		1142.62
1143.1	2.49822	1143.1	0.79359	1143.1		1143.1
1143.58	2.26827	1143.58	0.55732	1143.58		1143.58
1144.06	2.04363	1144.06	0.32635	1144.06		1144.06
1144.55	1.85436	1144.55	0.13076	1144.55		1144.55
1145.03	1.72992	1145.03	0	1145.03		1145.03
1145.51	1.69498	1145.51	-0.03326	1145.51		1145.51
1145.99	1.76298	1145.99	0.03642	1145.99		1145.99
1146.47	1.92809	1146.47	0.20321	1146.47		1146.47
1146.96	2.1606	1146.96	0.4374	1146.96		1146.96
1147.44	2.40798	1147.44	0.68645	1147.44		1147.44
1147.92	2.60581	1147.92	0.88596	1147.92		1147.92
1148.4	2.69569	1148.4	0.97752	1148.4		1148.4
1148.88	2.64411	1148.88	0.92762	1148.88		1148.88
1149.37	2.45477	1149.37	0.73996	1149.37		1149.37
1149.85	2.1684	1149.85	0.45527	1149.85		1149.85
1150.33	1.84954	1150.33	0.13809	1150.33		1150.33
1150.81	1.56592	1150.81	-0.14386	1150.81		1150.81
1151.3	1.36821	1151.3	-0.33989	1151.3		1151.3
1151.78	1.27778	1151.78	-0.42864	1151.78		1151.78
1152.26	1.28603	1152.26	-0.41871	1152.26		1152.26
1152.74	1.3632	1152.74	-0.33986	1152.74		1152.74
1153.22	1.47123	1153.22	-0.23016	1153.22		1153.22
1153.7	1.57496	1153.7	-0.12475	1153.7		1153.7
1154.19	1.64827	1154.19	-0.04976	1154.19		1154.19
1154.67	1.67474	1154.67	-0.02161	1154.67		1154.67
1155.15	1.64554	1155.15	-0.04913	1155.15		1155.15
1155.63	1.55717	1155.63	-0.13582	1155.63		1155.63
1156.12	1.41174	1156.12	-0.27957	1156.12		1156.12
1156.6	1.21878	1156.6	-0.47086	1156.6		1156.6
1157.08	0.99594	1157.08	-0.69202	1157.08		1157.08
1157.56	0.76679	1157.56	-0.91949	1157.56		1157.56
1158.04	0.55482	1158.04	-1.12978	1158.04		1158.04
1158.53	0.37595	1158.53	-1.30697	1158.53		1158.53
1159.01	0.23312	1159.01	-1.44812	1159.01		1159.01
1159.49	0.11764	1159.49	-1.56192	1159.49		1159.49
1159.97	0.015	1159.97	-1.6629	1159.97		1159.97
1160.45	-0.08583	1160.45	-1.76205	1160.45		1160.45
1160.94	-0.18573	1160.94	-1.86027	1160.94		1160.94
1161.42	-0.27484	1161.42	-1.9477	1161.42		1161.42
1161.9	-0.33906	1161.9	-2.01024	1161.9		1161.9
1162.38	-0.36928	1162.38	-2.03878	1162.38		1162.38
1162.87	-0.36933	1162.87	-2.03715	1162.87		1162.87
1163.35	-0.35594	1163.35	-2.02209	1163.35		1163.35
1163.83	-0.35158	1163.83	-2.01605	1163.83		1163.83
1164.31	-0.37287	1164.31	-2.03566	1164.31		1164.31
1164.79	-0.42017	1164.79	-2.08128	1164.79		1164.79
1165.28	-0.47502	1165.28	-2.13445	1165.28		1165.28
1165.76	-0.50623	1165.76	-2.16399	1165.76		1165.76
1166.24	-0.48286	1166.24	-2.13894	1166.24		1166.24
1166.72	-0.38681	1166.72	-2.04121	1166.72		1166.72
1167.2	-0.21981	1167.2	-1.87253	1167.2		1167.2
1167.69	0	1167.69	-1.65104	1167.69		1167.69
1168.17	0.21033	1168.17	-1.43903	1168.17		1168.17
1168.65	0.42798	1168.65	-1.2197	1168.65		1168.65
1169.13	0.643	1169.13	-1.003	1169.13		1169.13
1169.62	0.85428	1169.62	-0.79005	1169.62		1169.62
1170.1	1.06058	1170.1	-0.58207	1170.1		1170.1
1170.58	1.24979	1170.58	-0.39118	1170.58		1170.58
1171.06	1.39326	1171.06	-0.24603	1171.06		1171.06
1171.54	1.44891	1171.54	-0.1887	1171.54		1171.54
1172.03	1.37352	1172.03	-0.26241	1172.03		1172.03
1172.51	1.13956	1172.51	-0.4947	1172.51		1172.51
1172.99	0.7497	1172.99	-0.88288	1172.99		1172.99
1173.47	0.24252	1173.47	-1.38838	1173.47		1173.47
1173.95	-0.31452	1173.95	-1.94374	1173.95		1173.95
1174.44	-0.84248	1174.44	-2.47002	1174.44		1174.44
1174.92	-1.27102	1174.92	-2.89688	1174.92		1174.92
1175.4	-1.55316	1175.4	-3.17734	1175.4		1175.4
1175.88	-1.67139	1175.88	-3.2939	1175.88		1175.88
1176.37	-1.63554	1176.37	-3.25637	1176.37		1176.37
1176.85	-1.47701	1176.85	-3.09616	1176.85		1176.85
1177.33	-1.24173	1177.33	-2.8592	1177.33		1177.33
1177.81	-0.9835	1177.81	-2.59929	1177.81		1177.81
1178.29	-0.7567	1178.29	-2.37082	1178.29		1178.29
1178.78	-0.60896	1178.78	-2.2214	1178.78		1178.78
1179.26	-0.57429	1179.26	-2.18505	1179.26		1179.26
1179.74	-0.66793	1179.74	-2.27701	1179.74		1179.74
1180.22	-0.88378	1180.22	-2.49118	1180.22		1180.22
1180.7	-1.19497	1180.7	-2.80069	1180.7		1180.7
1181.19	-1.55863	1181.19	-3.16268	1181.19		1181.19
1181.67	-1.92306	1181.67	-3.52543	1181.67		1181.67
1182.15	-2.23736	1182.15	-3.83805	1182.15		1182.15
1182.63	-2.45966	1182.63	-4.05867	1182.63		1182.63
1183.12	-2.56355	1183.12	-4.16088	1183.12		1183.12
1183.6	-2.54072	1183.6	-4.13637	1183.6		1183.6
1184.08	-2.40199	1184.08	-3.99597	1184.08		1184.08
1184.56	-2.17608	1184.56	-3.76838	1184.56		1184.56
1185.04	-1.90613	1185.04	-3.49675	1185.04		1185.04
1185.53	-1.64141	1185.53	-3.23035	1185.53		1185.53
1186.01	-1.42552	1186.01	-3.01278	1186.01		1186.01
1186.49	-1.28368	1186.49	-2.86927	1186.49		1186.49
1186.97	-1.21474	1186.97	-2.79865	1186.97		1186.97
1187.45	-1.19234	1187.45	-2.77457	1187.45		1187.45
1187.94	-1.17531	1187.94	-2.75586	1187.94		1187.94
1188.42	-1.12372	1188.42	-2.70259	1188.42		1188.42
1188.9	-1.01364	1188.9	-2.59083	1188.9		1188.9
1189.38	-0.84516	1189.38	-2.42067	1189.38		1189.38
1189.86	-0.64003	1189.86	-2.21387	1189.86		1189.86
1190.35	-0.43035	1190.35	-2.00251	1190.35		1190.35
1190.83	-0.24406	1190.83	-1.81454	1190.83		1190.83
1191.31	-0.09552	1191.31	-1.66432	1191.31		1191.31
1191.79	0.01509	1191.79	-1.55203	1191.79		1191.79
1192.28	0.09325	1192.28	-1.47219	1192.28		1192.28
1192.76	0.13874	1192.76	-1.42503	1192.76		1192.76
1193.24	0.13905	1193.24	-1.42304	1193.24		1193.24
1193.72	0.07228	1193.72	-1.48813	1193.72		1193.72
1194.2	-0.07992	1194.2	-1.63865	1194.2		1194.2
1194.68	-0.31685	1194.68	-1.8739	1194.68		1194.68
1195.17	-0.60946	1195.17	-2.16484	1195.17		1195.17
1195.65	-0.9037	1195.65	-2.45739	1195.65		1195.65
1196.13	-1.13633	1196.13	-2.68835	1196.13		1196.13
1196.61	-1.25702	1196.61	-2.80736	1196.61		1196.61
1197.1	-1.24685	1197.1	-2.79551	1197.1		1197.1
1197.58	-1.12469	1197.58	-2.67167	1197.58		1197.58
1198.06	-0.9372	1198.06	-2.48251	1198.06		1198.06
1198.54	-0.73679	1198.54	-2.28042	1198.54		1198.54
1199.02	-0.55775	1199.02	-2.0997	1199.02		1199.02
1199.51	-0.40118	1199.51	-1.94145	1199.51		1199.51
1199.99	-0.23699	1199.99	-1.77558	1199.99		1199.99
1200.47	-0.02033	1200.47	-1.55724	1200.47		1200.47
1200.95	0.28498	1200.95	-1.25025	1200.95		1200.95
1201.43	0.68728	1201.43	-0.84628	1201.43		1201.43
1201.92	1.16152	1201.92	-0.37036	1201.92		1201.92
1202.4	1.65839	1202.4	0.12819	1202.4		1202.4
1202.88	2.1231	1202.88	0.59458	1202.88		1202.88
1203.36	2.51389	1203.36	0.98705	1203.36		1203.36
1203.85	2.81322	1203.85	1.28806	1203.85		1203.85
1204.33	3.02801	1204.33	1.50452	1204.33		1204.33
1204.81	3.18042	1204.81	1.65861	1204.81		1204.81
1205.29	3.29455	1205.29	1.77442	1205.29		1205.29
1205.77	3.38531	1205.77	1.86686	1205.77		1205.77
1206.26	3.45436	1206.26	1.93759	1206.26		1206.26
1206.74	3.49271	1206.74	1.97761	1206.74		1206.74
1207.22	3.48875	1207.22	1.97533	1207.22		1207.22
1207.7	3.43633	1207.7	1.92459	1207.7		1207.7
1208.18	3.34169	1208.18	1.83163	1208.18		1208.18
1208.67	3.22576	1208.67	1.71738	1208.67		1208.67
1209.15	3.12227	1209.15	1.61557	1209.15		1209.15
1209.63	3.07246	1209.63	1.56744	1209.63		1209.63
1210.11	3.11677	1210.11	1.61342	1210.11		1210.11
1210.6	3.28584	1210.6	1.78417	1210.6		1210.6
1211.08	3.5907	1211.08	2.09071	1211.08		1211.08
1211.56	4.01514	1211.56	2.51683	1211.56		1211.56
1212.04	4.51301	1212.04	3.01638	1212.04		1212.04
1212.52	5.01498	1212.52	3.52003	1212.52		1212.52
1213.01	5.44481	1213.01	3.95153	1213.01		1213.01
1213.49	5.74171	1213.49	4.25011	1213.49		1213.49
1213.97	5.87845	1213.97	4.38853	1213.97		1213.97
1214.45	5.8681	1214.45	4.37986	1214.45		1214.45
1214.93	5.75743	1214.93	4.27087	1214.93		1214.93
1215.42	5.61003	1215.42	4.12514	1215.42		1215.42
1215.9	5.48705	1215.9	4.00384	1215.9		1215.9
1216.38	5.43225	1216.38	3.95072	1216.38		1216.38
1216.86	5.46474	1216.86	3.98489	1216.86		1216.86
1217.35	5.58077	1217.35	4.1026	1217.35		1217.35
1217.83	5.76122	1217.83	4.28473	1217.83		1217.83
1218.31	5.98002	1218.31	4.5052	1218.31		1218.31
1218.79	6.2099	1218.79	4.73676	1218.79		1218.79
1219.27	6.42439	1219.27	4.95293	1219.27		1219.27
1219.76	6.59884	1219.76	5.12906	1219.76		1219.76
1220.24	6.71294	1220.24	5.24484	1220.24		1220.24
1220.72	6.75557	1220.72	5.28915	1220.72		1220.72
1221.2	6.73056	1221.2	5.26582	1221.2		1221.2
1221.68	6.65927	1221.68	5.1962	1221.68		1221.68
1222.17	6.57727	1222.17	5.11588	1222.17		1222.17
1222.65	6.52541	1222.65	5.0657	1222.65		1222.65
1223.13	6.53721	1223.13	5.07918	1223.13		1223.13
1223.61	6.62715	1223.61	5.1708	1223.61		1223.61
1224.09	6.78464	1224.09	5.32996	1224.09		1224.09
1224.58	6.97597	1224.58	5.52297	1224.58		1224.58
1225.06	7.15568	1225.06	5.70436	1225.06		1225.06
1225.54	7.28137	1225.54	5.83173	1225.54		1225.54
1226.02	7.32674	1226.02	5.87878	1226.02		1226.02
1226.51	7.28702	1226.51	5.84074	1226.51		1226.51
1226.99	7.17613	1226.99	5.73152	1226.99		1226.99
1227.47	7.01867	1227.47	5.57574	1227.47		1227.47
1227.95	6.8407	1227.95	5.39945	1227.95		1227.95
1228.43	6.66386	1228.43	5.22429	1228.43		1228.43
1228.92	6.50309	1228.92	5.0652	1228.92		1228.92
1229.4	6.36778	1229.4	4.93157	1229.4		1229.4
1229.88	6.26365	1229.88	4.82911	1229.88		1229.88
1230.36	6.19352	1230.36	4.76066	1230.36		1230.36
1230.84	6.15688	1230.84	4.7257	1230.84		1230.84
1231.33	6.1488	1231.33	4.7193	1231.33		1231.33
1231.81	6.16071	1231.81	4.73289	1231.81		1231.81
1232.29	6.18257	1232.29	4.75642	1232.29		1232.29
1232.77	6.20666	1232.77	4.7822	1232.77		1232.77
1233.26	6.2301	1233.26	4.80731	1233.26		1233.26
1233.74	6.2545	1233.74	4.83339	1233.74		1233.74
1234.22	6.28235	1234.22	4.86292	1234.22		1234.22
1234.7	6.31221	1234.7	4.89446	1234.7		1234.7
1235.18	6.33511	1235.18	4.91904	1235.18		1235.18
1235.66	6.33561	1235.66	4.92121	1235.66		1235.66
1236.15	6.29694	1236.15	4.88422	1236.15		1236.15
1236.63	6.20962	1236.63	4.79858	1236.63		1236.63
1237.11	6.07732	1237.11	4.66796	1237.11		1237.11
1237.59	5.91805	1237.59	4.51037	1237.59		1237.59
1238.08	5.75827	1238.08	4.35227	1238.08		1238.08
1238.56	5.62299	1238.56	4.21866	1238.56		1238.56
1239.04	5.5252	1239.04	4.12255	1239.04		1239.04
1239.52	5.46012	1239.52	4.05915	1239.52		1239.52
1240	5.40642	1240	4.00713	1240		1240
1240.49	5.33451	1240.49	3.9369	1240.49		1240.49
1240.97	5.21781	1240.97	3.82188	1240.97		1240.97
1241.45	5.04273	1241.45	3.64848	1241.45		1241.45
1241.93	4.8129	1241.93	3.42032	1241.93		1241.93
1242.41	4.54675	1242.41	3.15585	1242.41		1242.41
1242.9	4.27043	1242.9	2.88121	1242.9		1242.9
1243.38	4.00943	1243.38	2.62189	1243.38		1243.38
1243.86	3.78274	1243.86	2.39687	1243.86		1243.86
1244.34	3.60064	1244.34	2.21645	1244.34		1244.34
1244.83	3.46607	1244.83	2.08356	1244.83		1244.83
1245.31	3.37727	1245.31	1.99644	1245.31		1245.31
1245.79	3.32933	1245.79	1.95018	1245.79		1245.79
1246.27	3.31374	1246.27	1.93627	1246.27		1246.27
1246.75	3.31727	1246.75	1.94148	1246.75		1246.75
1247.24	3.32167	1247.24	1.94755	1247.24		1247.24
1247.72	3.30619	1247.72	1.93375	1247.72		1247.72
1248.2	3.25235	1248.2	1.88159	1248.2		1248.2
1248.68	3.14932	1248.68	1.78024	1248.68		1248.68
1249.16	2.99696	1249.16	1.62956	1249.16		1249.16
1249.65	2.80471	1249.65	1.43899	1249.65		1249.65
1250.13	2.58679	1250.13	1.22274	1250.13		1250.13
1250.61	2.35594	1250.61	0.99357	1250.61		1250.61
1251.09	2.11888	1251.09	0.75819	1251.09		1251.09
1251.58	1.87577	1251.58	0.51676	1251.58		1251.58
1252.06	1.62337	1252.06	0.26604	1252.06		1252.06
1252.54	1.36049	1252.54	0.00483	1252.54		1252.54
1253.02	1.09194	1253.02	-0.26204	1253.02		1253.02
1253.5	0.82882	1253.5	-0.52348	1253.5		1253.5
1253.99	0.58496	1253.99	-0.76566	1253.99		1253.99
1254.47	0.37116	1254.47	-0.97778	1254.47		1254.47
1254.95	0.1904	1254.95	-1.15686	1254.95		1254.95
1255.43	0.03665	1255.43	-1.30893	1255.43		1255.43
1255.91	-0.1019	1255.91	-1.44581	1255.91		1255.91
1256.4	-0.23719	1256.4	-1.57942	1256.4		1256.4
1256.88	-0.37611	1256.88	-1.71666	1256.88		1256.88
1257.36	-0.51873	1257.36	-1.8576	1257.36		1257.36
1257.84	-0.66097	1257.84	-1.99816	1257.84		1257.84
1258.33	-0.7997	1258.33	-2.13521	1258.33		1258.33
1258.81	-0.93777	1258.81	-2.27161	1258.81		1258.81
1259.29	-1.08509	1259.29	-2.41725	1259.29		1259.29
1259.77	-1.25519	1259.77	-2.58567	1259.77		1259.77
1260.25	-1.45793	1260.25	-2.78673	1260.25		1260.25
1260.73	-1.6928	1260.73	-3.01992	1260.73		1260.73
1261.22	-1.94644	1261.22	-3.27189	1261.22		1261.22
1261.7	-2.1964	1261.7	-3.52017	1261.7		1261.7
1262.18	-2.41891	1262.18	-3.741	1262.18		1262.18
1262.66	-2.59687	1262.66	-3.91728	1262.66		1262.66
1263.15	-2.72428	1263.15	-4.04301	1263.15		1263.15
1263.63	-2.8058	1263.63	-4.12285	1263.63		1263.63
1264.11	-2.85286	1264.11	-4.16824	1264.11		1264.11
1264.59	-2.87851	1264.59	-4.19221	1264.59		1264.59
1265.07	-2.89456	1265.07	-4.20658	1265.07		1265.07
1265.56	-2.91151	1265.56	-4.22185	1265.56		1265.56
1266.04	-2.94106	1266.04	-4.24972	1266.04		1266.04
1266.52	-2.99846	1266.52	-4.30544	1266.52		1266.52
1267	-3.1021	1267	-4.4074	1267		1267
1267.48	-3.26905	1267.48	-4.57268	1267.48		1267.48
1267.97	-3.50825	1267.97	-4.8102	1267.97		1267.97
1268.45	-3.81539	1268.45	-5.11566	1268.45		1268.45
1268.93	-4.17192	1268.93	-5.47051	1268.93		1268.93
1269.41	-4.55006	1269.41	-5.84697	1269.41		1269.41
1269.9	-4.92186	1269.9	-6.21709	1269.9		1269.9
1270.38	-5.26811	1270.38	-6.56167	1270.38		1270.38
1270.86	-5.58317	1270.86	-6.87505	1270.86		1270.86
1271.34	-5.87288	1271.34	-7.16308	1271.34		1271.34
1271.82	-6.14688	1271.82	-7.4354	1271.82		1271.82
1272.31	-6.40994	1272.31	-7.69678	1272.31		1272.31
1272.79	-6.65727	1272.79	-7.94244	1272.79		1272.79
1273.27	-6.8765	1273.27	-8.15999	1273.27		1273.27
1273.75	-7.05528	1273.75	-8.33709	1273.75		1273.75
1274.23	-7.18961	1274.23	-8.46974	1274.23		1274.23
1274.72	-7.28844	1274.72	-8.56689	1274.72		1274.72
1275.2	-7.37149	1275.2	-8.64826	1275.2		1275.2
1275.68	-7.46116	1275.68	-8.73626	1275.68		1275.68
1276.16	-7.5723	1276.16	-8.84572	1276.16		1276.16
1276.64	-7.70496	1276.64	-8.9767	1276.64		1276.64
1277.13	-7.8439	1277.13	-9.11396	1277.13		1277.13
1277.61	-7.96594	1277.61	-9.23432	1277.61		1277.61
1278.09	-8.05107	1278.09	-9.31777	1278.09		1278.09
1278.57	-8.0932	1278.57	-9.35822	1278.57		1278.57
1279.06	-8.10499	1279.06	-9.36834	1279.06		1279.06
1279.54	-8.11551	1279.54	-9.37718	1279.54		1279.54
1280.02	-8.16187	1280.02	-9.42186	1280.02		1280.02
1280.5	-8.27869	1280.5	-9.537	1280.5		1280.5
1280.98	-8.48873	1280.98	-9.74536	1280.98		1280.98
1281.47	-8.79745	1281.47	-10.0524	1281.47		1281.47
1281.95	-9.19215	1281.95	-10.4454	1281.95		1281.95
1282.43	-9.6447	1282.43	-10.8963	1282.43		1282.43
1282.91	-10.116	1282.91	-11.366	1282.91		1282.91
1283.39	-10.5617	1283.39	-11.8099	1283.39		1283.39
1283.88	-10.9383	1283.88	-12.1848	1283.88		1283.88
1284.36	-11.2111	1284.36	-12.456	1284.36		1284.36
1284.84	-11.3632	1284.84	-12.6064	1284.84		1284.84
1285.32	-11.4023	1285.32	-12.6439	1285.32		1285.32
1285.81	-11.3626	1285.81	-12.6024	1285.81		1285.81
1286.29	-11.2974	1286.29	-12.5356	1286.29		1286.29
1286.77	-11.2637	1286.77	-12.5002	1286.77		1286.77
1287.25	-11.3028	1287.25	-12.5376	1287.25		1287.25
1287.73	-11.4275	1287.73	-12.6606	1287.73		1287.73
1288.22	-11.6231	1288.22	-12.8546	1288.22		1288.22
1288.7	-11.8622	1288.7	-13.092	1288.7		1288.7
1289.18	-12.1243	1289.18	-13.3524	1289.18		1289.18
1289.66	-12.4091	1289.66	-13.6355	1289.66		1289.66
1290.14	-12.7336	1290.14	-13.9583	1290.14		1290.14
1290.63	-13.1152	1290.63	-14.3383	1290.63		1290.63
1291.11	-13.5483	1291.11	-14.7697	1291.11		1291.11
1291.59	-13.9901	1291.59	-15.2098	1291.59		1291.59
1292.07	-14.3645	1292.07	-15.5825	1292.07		1292.07
1292.56	-14.5869	1292.56	-15.8032	1292.56		1292.56
1293.04	-14.5977	1293.04	-15.8124	1293.04		1293.04
1293.52	-14.3922	1293.52	-15.6052	1293.52		1293.52
1294	-14.0304	1294	-15.2417	1294		1294
1294.48	-13.6209	1294.48	-14.8305	1294.48		1294.48
1294.97	-13.2832	1294.97	-14.4912	1294.97		1294.97
1295.45	-13.1057	1295.45	-14.312	1295.45		1295.45
1295.93	-13.1175	1295.93	-14.3221	1295.93		1295.93
1296.41	-13.2908	1296.41	-14.4938	1296.41		1296.41
1296.89	-13.5707	1296.89	-14.772	1296.89		1296.89
1297.38	-13.9159	1297.38	-15.1154	1297.38		1297.38
1297.86	-14.3248	1297.86	-15.5227	1297.86		1297.86
1298.34	-14.8298	1298.34	-16.026	1298.34		1298.34
1298.82	-15.4626	1298.82	-16.6572	1298.82		1298.82
1299.31	-16.214	1299.31	-17.4068	1299.31		1299.31
1299.79	-17.0127	1299.79	-18.2039	1299.79		1299.79
1300.27	-17.7394	1300.27	-18.9289	1300.27		1300.27
1300.75	-18.2697	1300.75	-19.4575	1300.75		1300.75
1301.23	-18.5283	1301.23	-19.7145	1301.23		1301.23
1301.71	-18.5279	1301.71	-19.7124	1301.71		1301.71
1302.2	-18.3739	1302.2	-19.5567	1302.2		1302.2
1302.68	-18.2284	1302.68	-19.4095	1302.68		1302.68
1303.16	-18.2459	1303.16	-19.4253	1303.16		1303.16
1303.64	-18.5084	1303.64	-19.6862	1303.64		1303.64
1304.13	-18.9946	1304.13	-20.1707	1304.13		1304.13
1304.61	-19.5973	1304.61	-20.7717	1304.61		1304.61
1305.09	-20.1808	1305.09	-21.3536	1305.09		1305.09
1305.57	-20.6421	1305.57	-21.8132	1305.57		1305.57
1306.05	-20.9433	1306.05	-22.1127	1306.05		1306.05
1306.54	-21.1042	1306.54	-22.2719	1306.54		1306.54
1307.02	-21.1672	1307.02	-22.3332	1307.02		1307.02
1307.5	-21.1578	1307.5	-22.3221	1307.5		1307.5
1307.98	-21.0662	1307.98	-22.2289	1307.98		1307.98
1308.46	-20.8581	1308.46	-22.0191	1308.46		1308.46
1308.95	-20.5094	1308.95	-21.6687	1308.95		1308.95
1309.43	-20.0412	1309.43	-21.1988	1309.43		1309.43
1309.91	-19.5273	1309.91	-20.6833	1309.91		1309.91
1310.39	-19.0723	1310.39	-20.2266	1310.39		1310.39
1310.88	-18.7729	1310.88	-19.9255	1310.88		1310.88
1311.36	-18.6837	1311.36	-19.8346	1311.36		1311.36
1311.84	-18.8011	1311.84	-19.9503	1311.84		1311.84
1312.32	-19.0698	1312.32	-20.2173	1312.32		1312.32
1312.8	-19.4117	1312.8	-20.5576	1312.8		1312.8
1313.29	-19.7577	1313.29	-20.9018	1313.29		1313.29
1313.77	-20.0608	1313.77	-21.2033	1313.77		1313.77
1314.25	-20.2814	1314.25	-21.4222	1314.25		1314.25
1314.73	-20.3606	1314.73	-21.4997	1314.73		1314.73
1315.21	-20.2081	1315.21	-21.3456	1315.21		1315.21
1315.7	-19.7282	1315.7	-20.864	1315.7		1315.7
1316.18	-18.8783	1316.18	-20.0124	1316.18		1316.18
1316.66	-17.7405	1316.66	-18.873	1316.66		1316.66
1317.14	-16.5598	1317.14	-17.6906	1317.14		1317.14
1317.62	-15.6881	1317.62	-16.8172	1317.62		1317.62
1318.11	-15.4346	1318.11	-16.562	1318.11		1318.11
1318.59	-15.8862	1318.59	-17.012	1318.59		1318.59
1319.07	-16.8246	1319.07	-17.9487	1319.07		1319.07
1319.55	-17.7997	1319.55	-18.9221	1319.55		1319.55
1320.04	-18.3264	1320.04	-19.4471	1320.04		1320.04
1320.52	-18.0891	1320.52	-19.2081	1320.52		1320.52
1321	-17.0551	1321	-18.1725	1321		1321
1321.48	-15.4502	1321.48	-16.5658	1321.48		1321.48
1321.96	-13.6361	1321.96	-14.7501	1321.96		1321.96
1322.45	-11.9705	1322.45	-13.0828	1322.45		1322.45
1322.93	-10.7015	1322.93	-11.8121	1322.93		1322.93
1323.41	-9.9398	1323.41	-11.0487	1323.41		1323.41
1323.89	-9.69326	1323.89	-10.8005	1323.89		1323.89
1324.38	-9.94276	1324.38	-11.0483	1324.38		1324.38
1324.86	-10.7068	1324.86	-11.8107	1324.86		1324.86
1325.34	-12.0389	1325.34	-13.1412	1325.34		1325.34
1325.82	-13.9548	1325.82	-15.0554	1325.82		1325.82
1326.3	-16.3393	1326.3	-17.4382	1326.3		1326.3
1326.79	-18.9049	1326.79	-20.0021	1326.79		1326.79
1327.27	-21.2351	1327.27	-22.3306	1327.27		1327.27
1327.75	-22.9083	1327.75	-24.0022	1327.75		1327.75
1328.23	-23.6386	1328.23	-24.7308	1328.23		1328.23
1328.71	-23.3602	1328.71	-24.4507	1328.71		1328.71
1329.2	-22.2074	1329.2	-23.2962	1329.2		1329.2
1329.68	-20.4173	1329.68	-21.5045	1329.68		1329.68
1330.16	-18.2224	1330.16	-19.3079	1330.16		1330.16
1330.64	-15.7882	1330.64	-16.872	1330.64		1330.64
1331.12	-13.2237	1331.12	-14.3058	1331.12		1331.12
1331.61	-10.6463	1331.61	-11.7267	1331.61		1331.61
1332.09	-8.26055	1332.09	-9.33929	1332.09		1332.09
1332.57	-6.3825	1332.57	-7.45956	1332.57		1332.57
1333.05	-5.36733	1333.05	-6.44271	1333.05		1333.05
1333.54	-5.47765	1333.54	-6.55136	1333.54		1333.54
1334.02	-6.76748	1334.02	-7.83951	1334.02		1334.02
1334.5	-9.03407	1334.5	-10.1044	1334.5		1334.5
1334.98	-11.8483	1334.98	-12.917	1334.98		1334.98
1335.46	-14.6646	1335.46	-15.7316	1335.46		1335.46
1335.95	-16.9875	1335.95	-18.0528	1335.95		1335.95
1336.43	-18.5162	1336.43	-19.5799	1336.43		1336.43
1336.91	-19.1712	1336.91	-20.2331	1336.91		1336.91
1337.39	-18.9959	1337.39	-20.0562	1337.39		1337.39
1337.87	-18.0108	1337.87	-19.0694	1337.87		1337.87
1338.36	-16.1237	1338.36	-17.1806	1338.36		1338.36
1338.84	-13.1773	1338.84	-14.2325	1338.84		1338.84
1339.32	-9.16181	1339.32	-10.2154	1339.32		1339.32
1339.8	-4.44651	1339.8	-5.4984	1339.8		1339.8
1340.29	0.2857	1340.29	-0.76451	1340.29		1340.29
1340.77	4.47486	1340.77	3.42633	1340.77		1340.77
1341.25	8.02116	1341.25	6.97431	1341.25		1341.25
1341.73	11.2013	1341.73	10.1561	1341.73		1341.73
1342.21	14.3575	1342.21	13.314	1342.21		1342.21
1342.69	17.6037	1342.69	16.5619	1342.69		1342.69
1343.18	20.651	1343.18	19.6109	1343.18		1343.18
1343.66	22.8266	1343.66	21.7881	1343.66		1343.66
1344.14	23.367	1344.14	22.3302	1344.14		1344.14
1344.62	21.8807	1344.62	20.8456	1344.62		1344.62
1345.11	18.6056	1345.11	17.5722	1345.11		1345.11
1345.59	14.2766	1345.59	13.2448	1345.59		1345.59
1346.07	9.78195	1346.07	8.75188	1346.07		1346.07
1346.55	5.85346	1346.55	4.82507	1346.55		1346.55
1347.03	2.87614	1347.03	1.84943	1347.03		1347.03
1347.52	0.81684	1347.52	-0.2082	1347.52		1347.52
1348	-0.70732	1348	-1.73068	1348		1348
1348.48	-2.20398	1348.48	-3.22566	1348.48		1348.48
1348.96	-4.01859	1348.96	-5.03859	1348.96		1348.96
1349.44	-6.14586	1349.44	-7.16418	1349.44		1349.44
1349.93	-8.23096	1349.93	-9.2476	1349.93		1349.93
1350.41	-9.73495	1350.41	-10.7499	1350.41		1350.41
1350.89	-10.1667	1350.89	-11.1799	1350.89		1350.89
1351.37	-9.27876	1351.37	-10.2904	1351.37		1351.37
1351.86	-7.14044	1351.86	-8.15037	1351.86		1351.86
1352.34	-4.05862	1352.34	-5.06687	1352.34		1352.34
1352.82	-0.39778	1352.82	-1.40435	1352.82		1352.82
1353.3	3.59454	1353.3	2.58964	1353.3		1353.3
1353.78	7.87599	1353.78	6.87277	1353.78		1353.78
1354.27	12.5635	1354.27	11.562	1354.27		1354.27
1354.75	17.7819	1354.75	16.7821	1354.75		1354.75
1355.23	23.4894	1355.23	22.4912	1355.23		1355.23
1355.71	29.4025	1355.71	28.406	1355.71		1355.71
1356.19	35.0991	1356.19	34.1043	1356.19		1356.19
1356.68	40.1841	1356.68	39.191	1356.68		1356.68
1357.16	44.3712	1357.16	43.3797	1357.16		1357.16
1357.64	47.4218	1357.64	46.432	1357.64		1357.64
1358.12	49.0309	1358.12	48.0428	1358.12		1358.12
1358.61	48.8073	1358.61	47.8209	1358.61		1358.61
1359.09	46.4093	1359.09	45.4246	1359.09		1359.09
1359.57	41.774	1359.57	40.7909	1359.57		1359.57
1360.05	35.2547	1360.05	34.2733	1360.05		1360.05
1360.53	27.5702	1360.53	26.5905	1360.53		1360.53
1361.02	19.6648	1361.02	18.6867	1361.02		1361.02
1361.5	12.5703	1361.5	11.594	1361.5		1361.5
1361.98	7.22499	1361.98	6.2503	1361.98		1361.98
1362.46	4.1734	1362.46	3.20039	1362.46		1362.46
1362.94	3.26095	1362.94	2.28962	1362.94		1362.94
1363.43	3.65389	1363.43	2.68424	1363.43		1363.43
1363.91	4.30685	1363.91	3.33888	1363.91		1363.91
1364.39	4.50472	1364.39	3.53842	1364.39		1364.39
1364.87	4.09093	1364.87	3.12632	1364.87		1364.87
1365.36	3.3619	1365.36	2.39896	1365.36		1365.36
1365.84	2.83921	1365.84	1.87795	1365.84		1365.84
1366.32	3.05955	1366.32	2.09997	1366.32		1366.32
1366.8	4.41064	1366.8	3.45274	1366.8		1366.8
1367.28	7.01124	1367.28	6.05501	1367.28		1367.28
1367.77	10.6453	1367.77	9.69075	1367.77		1367.77
1368.25	14.7795	1368.25	13.8266	1368.25		1368.25
1368.73	18.6956	1368.73	17.7444	1368.73		1368.73
1369.21	21.7313	1369.21	20.7818	1369.21		1369.21
1369.69	23.5209	1369.69	22.5731	1369.69		1369.69
1370.18	24.081	1370.18	23.1348	1370.18		1370.18
1370.66	23.668	1370.66	22.7235	1370.66		1370.66
1371.14	22.5372	1371.14	21.5944	1371.14		1371.14
1371.62	20.7904	1371.62	19.8493	1371.62		1371.62
1372.1	18.3908	1372.1	17.4514	1372.1		1372.1
1372.59	15.3029	1372.59	14.3651	1372.59		1372.59
1373.07	11.6881	1373.07	10.752	1373.07		1373.07
1373.55	8.0341	1373.55	7.09969	1373.55		1373.55
1374.03	5.0673	1374.03	4.13457	1374.03		1374.03
1374.52	3.41835	1374.52	2.4873	1374.52		1374.52
1375	3.31634	1375	2.38697	1375		1375
1375.48	4.58768	1375.48	3.65999	1375.48		1375.48
1375.96	6.8851	1375.96	5.95908	1375.96		1375.96
1376.44	9.88556	1376.44	8.96122	1376.44		1376.44
1376.92	13.3438	1376.92	12.4212	1376.92		1376.92
1377.41	17.0266	1377.41	16.1056	1377.41		1377.41
1377.89	20.6173	1377.89	19.698	1377.89		1377.89
1378.37	23.6844	1378.37	22.7668	1378.37		1378.37
1378.85	25.7803	1378.85	24.8644	1378.85		1378.85
1379.34	26.6325	1379.34	25.7182	1379.34		1379.34
1379.82	26.2686	1379.82	25.356	1379.82		1379.82
1380.3	24.9809	1380.3	24.07	1380.3		1380.3
1380.78	23.1989	1380.78	22.2897	1380.78		1380.78
1381.27	21.3594	1381.27	20.4519	1381.27		1381.27
1381.75	19.8178	1381.75	18.9119	1381.75		1381.75
1382.23	18.7877	1382.23	17.8835	1382.23		1382.23
1382.71	18.3186	1382.71	17.4161	1382.71		1382.71
1383.19	18.3294	1383.19	17.4285	1383.19		1383.19
1383.67	18.6816	1383.67	17.7825	1383.67		1383.67
1384.16	19.2473	1384.16	18.3498	1384.16		1384.16
1384.64	19.9378	1384.64	19.0419	1384.64		1384.64
1385.12	20.6835	1385.12	19.7894	1385.12		1385.12
1385.6	21.386	1385.6	20.4935	1385.6		1385.6
1386.09	21.8831	1386.09	20.9924	1386.09		1386.09
1386.57	21.9757	1386.57	21.0866	1386.57		1386.57
1387.05	21.5524	1387.05	20.6649	1387.05		1387.05
1387.53	20.7179	1387.53	19.8322	1387.53		1387.53
1388.01	19.7865	1388.01	18.9024	1388.01		1388.01
1388.5	19.1251	1388.5	18.2428	1388.5		1388.5
1388.98	18.9952	1388.98	18.1145	1388.98		1388.98
1389.46	19.4796	1389.46	18.6006	1389.46		1389.46
1389.94	20.4892	1389.94	19.6119	1389.94		1389.94
1390.42	21.8073	1390.42	20.9316	1390.42		1390.42
1390.91	23.1536	1390.91	22.2796	1390.91		1390.91
1391.39	24.2461	1391.39	23.3738	1391.39		1391.39
1391.87	24.846	1391.87	23.9754	1391.87		1391.87
1392.35	24.7895	1392.35	23.9205	1392.35		1392.35
1392.84	24.0097	1392.84	23.1424	1392.84		1392.84
1393.32	22.5716	1393.32	21.706	1393.32		1393.32
1393.8	20.711	1393.8	19.847	1393.8		1393.8
1394.28	18.8196	1394.28	17.9574	1394.28		1394.28
1394.76	17.3321	1394.76	16.4715	1394.76		1394.76
1395.25	16.551	1395.25	15.6921	1395.25		1395.25
1395.73	16.5478	1395.73	15.6906	1395.73		1395.73
1396.21	17.1929	1396.21	16.3373	1396.21		1396.21
1396.69	18.2393	1396.69	17.3855	1396.69		1396.69
1397.17	19.3819	1397.17	18.5297	1397.17		1397.17
1397.66	20.2919	1397.66	19.4414	1397.66		1397.66
1398.14	20.6862	1398.14	19.8374	1398.14		1398.14
1398.62	20.4428	1398.62	19.5956	1398.62		1398.62
1399.1	19.6939	1399.1	18.8485	1399.1		1399.1
1399.59	18.7798	1399.59	17.936	1399.59		1399.59
1400.07	18.0681	1400.07	17.226	1400.07		1400.07
1400.55	17.7877	1400.55	16.9473	1400.55		1400.55
1401.03	17.981	1401.03	17.1422	1401.03		1401.03
1401.51	18.553	1401.51	17.7159	1401.51		1401.51
1402	19.3373	1402	18.5019	1402		1402
1402.48	20.1421	1402.48	19.3084	1402.48		1402.48
1402.96	20.7726	1402.96	19.9406	1402.96		1402.96
1403.44	21.0414	1403.44	20.211	1403.44		1403.44
1403.92	20.7953	1403.92	19.9666	1403.92		1403.92
1404.41	19.9681	1404.41	19.1411	1404.41		1404.41
1404.89	18.637	1404.89	17.8117	1404.89		1404.89
1405.37	17.0236	1405.37	16.2	1405.37		1405.37
1405.85	15.4104	1405.85	14.5885	1405.85		1405.85
1406.34	14.0441	1406.34	13.2238	1406.34		1406.34
1406.82	13.0922	1406.82	12.2736	1406.82		1406.82
1407.3	12.6516	1407.3	11.8347	1407.3		1407.3
1407.78	12.7623	1407.78	11.947	1407.78		1407.78
1408.26	13.3991	1408.26	12.5856	1408.26		1408.26
1408.74	14.4451	1408.74	13.6332	1408.74		1408.74
1409.23	15.6755	1409.23	14.8652	1409.23		1409.23
1409.71	16.7861	1409.71	15.9776	1409.71		1409.71
1410.19	17.4874	1410.19	16.6805	1410.19		1410.19
1410.67	17.6257	1410.67	16.8206	1410.67		1410.67
1411.16	17.2547	1411.16	16.4512	1411.16		1411.16
1411.64	16.602	1411.64	15.8002	1411.64		1411.64
1412.12	15.95	1412.12	15.1499	1412.12		1412.12
1412.6	15.5121	1412.6	14.7136	1412.6		1412.6
1413.08	15.3663	1413.08	14.5695	1413.08		1413.08
1413.57	15.4655	1413.57	14.6704	1413.57		1413.57
1414.05	15.6948	1414.05	14.9013	1414.05		1414.05
1414.53	15.9443	1414.53	15.1525	1414.53		1414.53
1415.01	16.1602	1415.01	15.3701	1415.01		1415.01
1415.49	16.361	1415.49	15.5726	1415.49		1415.49
1415.98	16.6177	1415.98	15.831	1415.98		1415.98
1416.46	17.0071	1416.46	16.2221	1416.46		1416.46
1416.94	17.5547	1416.94	16.7713	1416.94		1416.94
1417.42	18.1881	1417.42	17.4064	1417.42		1417.42
1417.9	18.7405	1417.9	17.9605	1417.9		1417.9
1418.39	19.0437	1418.39	18.2654	1418.39		1418.39
1418.87	19.0727	1418.87	18.2961	1418.87		1418.87
1419.35	18.9864	1419.35	18.2114	1419.35		1419.35
1419.83	18.9735	1419.83	18.2003	1419.83		1419.83
1420.32	19.0866	1420.32	18.315	1420.32		1420.32
1420.8	19.2246	1420.8	18.4546	1420.8		1420.8
1421.28	19.2196	1421.28	18.4514	1421.28		1421.28
1421.76	18.9245	1421.76	18.1579	1421.76		1421.76
1422.24	18.2698	1422.24	17.505	1422.24		1422.24
1422.73	17.3071	1422.73	16.5439	1422.73		1422.73
1423.21	16.2313	1423.21	15.4697	1423.21		1423.21
1423.69	15.3458	1423.69	14.586	1423.69		1423.69
1424.17	14.9355	1424.17	14.1773	1424.17		1424.17
1424.65	15.1013	1424.65	14.3448	1424.65		1424.65
1425.14	15.7007	1425.14	14.9459	1425.14		1425.14
1425.62	16.4474	1425.62	15.6942	1425.62		1425.62
1426.1	17.0688	1426.1	16.3174	1426.1		1426.1
1426.58	17.4001	1426.58	16.6503	1426.58		1426.58
1427.07	17.3991	1427.07	16.651	1427.07		1427.07
1427.55	17.1217	1427.55	16.3753	1427.55		1427.55
1428.03	16.6817	1428.03	15.9369	1428.03		1428.03
1428.51	16.2043	1428.51	15.4612	1428.51		1428.51
1428.99	15.772	1428.99	15.0306	1428.99		1428.99
1429.48	15.3854	1429.48	14.6457	1429.48		1429.48
1429.96	14.9708	1429.96	14.2327	1429.96		1429.96
1430.44	14.4345	1430.44	13.6982	1430.44		1430.44
1430.92	13.7265	1430.92	12.9918	1430.92		1430.92
1431.4	12.8639	1431.4	12.1309	1431.4		1431.4
1431.89	11.9066	1431.89	11.1753	1431.89		1431.89
1432.37	10.9158	1432.37	10.1861	1432.37		1432.37
1432.85	9.92314	1432.85	9.19517	1432.85		1432.85
1433.33	8.9318	1433.33	8.2055	1433.33		1433.33
1433.82	7.94176	1433.82	7.21714	1433.82		1433.82
1434.3	6.98682	1434.3	6.26388	1434.3		1434.3
1434.78	6.17767	1434.78	5.45641	1434.78		1434.78
1435.26	5.72938	1435.26	5.0098	1435.26		1435.26
1435.74	5.92511	1435.74	5.20721	1435.74		1435.74
1436.23	6.94035	1436.23	6.22413	1436.23		1436.23
1436.71	8.58921	1436.71	7.87466	1436.71		1436.71
1437.19	10.3192	1437.19	9.6063	1437.19		1437.19
1437.67	11.5955	1437.67	10.8843	1437.67		1437.67
1438.15	12.2321	1438.15	11.5226	1438.15		1438.15
1438.64	12.358	1438.64	11.6501	1438.64		1438.64
1439.12	12.2226	1439.12	11.5165	1439.12		1439.12
1439.6	12.0614	1439.6	11.3569	1439.6		1439.6
1440.08	12.0424	1440.08	11.3396	1440.08		1440.08
1440.57	12.2538	1440.57	11.5527	1440.57		1440.57
1441.05	12.706	1441.05	12.0066	1441.05		1441.05
1441.53	13.3458	1441.53	12.648	1441.53		1441.53
1442.01	14.08	1442.01	13.3839	1442.01		1442.01
1442.49	14.8045	1442.49	14.1101	1442.49		1442.49
1442.97	15.4313	1442.97	14.7386	1442.97		1442.97
1443.46	15.9018	1443.46	15.2108	1443.46		1443.46
1443.94	16.1886	1443.94	15.4992	1443.94		1443.94
1444.42	16.2848	1444.42	15.5972	1444.42		1444.42
1444.9	16.1947	1444.9	15.5087	1444.9		1444.9
1445.39	15.9285	1445.39	15.2441	1445.39		1445.39
1445.87	15.5057	1445.87	14.8231	1445.87		1445.87
1446.35	14.9675	1446.35	14.2865	1446.35		1446.35
1446.83	14.3871	1446.83	13.7078	1446.83		1446.83
1447.32	13.8691	1447.32	13.1915	1447.32		1447.32
1447.8	13.5202	1447.8	12.8442	1447.8		1447.8
1448.28	13.4005	1448.28	12.7263	1448.28		1448.28
1448.76	13.4979	1448.76	12.8253	1448.76		1448.76
1449.24	13.7452	1449.24	13.0743	1449.24		1449.24
1449.72	14.0623	1449.72	13.3931	1449.72		1449.72
1450.21	14.3799	1450.21	13.7123	1450.21		1450.21
1450.69	14.642	1450.69	13.9761	1450.69		1450.69
1451.17	14.7991	1451.17	14.1349	1451.17		1451.17
1451.65	14.807	1451.65	14.1445	1451.65		1451.65
1452.14	14.6391	1452.14	13.9782	1452.14		1452.14
1452.62	14.3006	1452.62	13.6415	1452.62		1452.62
1453.1	13.8382	1453.1	13.1807	1453.1		1453.1
1453.58	13.3325	1453.58	12.6767	1453.58		1453.58
1454.06	12.8857	1454.06	12.2316	1454.06		1454.06
1454.55	12.611	1454.55	11.9585	1454.55		1454.55
1455.03	12.6296	1455.03	11.9788	1455.03		1455.03
1455.51	13.0632	1455.51	12.4141	1455.51		1455.51
1455.99	13.9849	1455.99	13.3375	1455.99		1455.99
1456.47	15.2677	1456.47	14.622	1456.47		1456.47
1456.96	16.4048	1456.96	15.7607	1456.96		1456.96
1457.44	16.7935	1457.44	16.1512	1457.44		1457.44
1457.92	16.448	1457.92	15.8073	1457.92		1457.92
1458.4	15.8688	1458.4	15.2297	1458.4		1458.4
1458.88	15.3848	1458.88	14.7475	1458.88		1458.88
1459.37	15.0399	1459.37	14.4042	1459.37		1459.37
1459.85	14.7648	1459.85	14.1308	1459.85		1459.85
1460.33	14.4936	1460.33	13.8613	1460.33		1460.33
1460.81	14.1958	1460.81	13.5651	1460.81		1460.81
1461.3	13.8706	1461.3	13.2417	1461.3		1461.3
1461.78	13.5311	1461.78	12.9038	1461.78		1461.78
1462.26	13.1834	1462.26	12.5578	1462.26		1462.26
1462.74	12.8107	1462.74	12.1868	1462.74		1462.74
1463.22	12.364	1463.22	11.7417	1463.22		1463.22
1463.71	11.7739	1463.71	11.1533	1463.71		1463.71
1464.19	11	1464.19	10.3811	1464.19		1464.19
1464.67	10.1017	1464.67	9.48452	1464.67		1464.67
1465.15	9.25688	1465.15	8.64135	1465.15		1465.15
1465.63	8.67024	1465.63	8.05639	1465.63		1465.63
1466.12	8.4528	1466.12	7.84063	1466.12		1466.12
1466.6	8.58476	1466.6	7.97427	1466.6		1466.6
1467.08	8.95922	1467.08	8.35041	1467.08		1467.08
1467.56	9.44338	1467.56	8.83624	1467.56		1467.56
1468.05	9.92363	1468.05	9.31818	1468.05		1468.05
1468.53	10.3328	1468.53	9.72901	1468.53		1468.53
1469.01	10.6624	1469.01	10.0603	1469.01		1469.01
1469.49	10.9631	1469.49	10.3627	1469.49		1469.49
1469.97	11.3356	1469.97	10.7368	1469.97		1469.97
1470.46	11.9116	1470.46	11.3146	1470.46		1470.46
1470.94	12.8184	1470.94	12.223	1470.94		1470.94
1471.42	14.0971	1471.42	13.5034	1471.42		1471.42
1471.9	15.5616	1471.9	14.9696	1471.9		1471.9
1472.38	16.7058	1472.38	16.1154	1472.38		1472.38
1472.87	16.9633	1472.87	16.3746	1472.87		1472.87
1473.35	16.2634	1473.35	15.6764	1473.35		1473.35
1473.83	15.0946	1473.83	14.5093	1473.83		1473.83
1474.31	13.9908	1474.31	13.4072	1474.31		1474.31
1474.8	13.1989	1474.8	12.6169	1474.8		1474.8
1475.28	12.7111	1475.28	12.1308	1475.28		1475.28
1475.76	12.3991	1475.76	11.8205	1475.76		1475.76
1476.24	12.1226	1476.24	11.5457	1476.24		1476.24
1476.72	11.7935	1476.72	11.2182	1476.72		1476.72
1477.21	11.3971	1477.21	10.8236	1477.21		1477.21
1477.69	10.9703	1477.69	10.3984	1477.69		1477.69
1478.17	10.5632	1478.17	9.99296	1478.17		1478.17
1478.65	10.212	1478.65	9.6435	1478.65		1478.65
1479.13	9.93179	1479.13	9.36493	1479.13		1479.13
1479.62	9.72445	1479.62	9.15927	1479.62		1479.62
1480.1	9.5932	1480.1	9.0297	1480.1		1480.1
1480.58	9.55116	1480.58	8.98934	1480.58		1480.58
1481.06	9.61942	1481.06	9.05928	1481.06		1481.06
1481.55	9.80848	1481.55	9.25002	1481.55		1481.55
1482.03	10.0966	1482.03	9.53986	1482.03		1482.03
1482.51	10.4233	1482.51	9.86819	1482.51		1482.51
1482.99	10.7041	1482.99	10.1506	1482.99		1482.99
1483.47	10.8568	1483.47	10.3051	1483.47		1483.47
1483.95	10.8213	1483.95	10.2712	1483.95		1483.95
1484.44	10.5688	1484.44	10.0204	1484.44		1484.44
1484.92	10.1062	1484.92	9.55948	1484.92		1484.92
1485.4	9.47605	1485.4	8.93101	1485.4		1485.4
1485.88	8.75301	1485.88	8.20965	1485.88		1485.88
1486.37	8.03247	1486.37	7.49079	1486.37		1486.37
1486.85	7.41443	1486.85	6.87443	1486.85		1486.85
1487.33	6.99179	1487.33	6.45347	1487.33		1487.33
1487.81	6.85275	1487.81	6.3161	1487.81		1487.81
1488.29	7.09421	1488.29	6.55924	1488.29		1488.29
1488.78	7.80996	1488.78	7.27667	1488.78		1488.78
1489.26	9.00702	1489.26	8.47541	1489.26		1489.26
1489.74	10.4771	1489.74	9.94715	1489.74		1489.74
1490.22	11.8131	1490.22	11.2849	1490.22		1490.22
1490.7	12.6641	1490.7	12.1375	1490.7		1490.7
1491.19	12.9455	1491.19	12.4206	1491.19		1491.19
1491.67	12.7887	1491.67	12.2655	1491.67		1491.67
1492.15	12.3873	1492.15	11.8657	1492.15		1492.15
1492.63	11.9069	1492.63	11.3871	1492.63		1492.63
1493.12	11.4666	1493.12	10.9484	1493.12		1493.12
1493.6	11.1451	1493.6	10.6287	1493.6		1493.6
1494.08	10.991	1494.08	10.4762	1494.08		1494.08
1494.56	11.022	1494.56	10.5088	1494.56		1494.56
1495.04	11.2198	1495.04	10.7084	1495.04		1495.04
1495.53	11.519	1495.53	11.0092	1495.53		1495.53
1496.01	11.8035	1496.01	11.2954	1496.01		1496.01
1496.49	11.9373	1496.49	11.4309	1496.49		1496.49
1496.97	11.831	1496.97	11.3262	1496.97		1496.97
1497.45	11.5003	1497.45	10.9972	1497.45		1497.45
1497.94	11.047	1497.94	10.5456	1497.94		1497.94
1498.42	10.5825	1498.42	10.0828	1498.42		1498.42
1498.9	10.1777	1498.9	9.67966	1498.9		1498.9
1499.38	9.86346	1499.38	9.36709	1499.38		1499.38
1499.87	9.64982	1499.87	9.15513	1499.87		1499.87
1500.35	9.53728	1500.35	9.04427	1500.35		1500.35
1500.83	9.51544	1500.83	9.02411	1500.83		1500.83
1501.31	9.55909	1501.31	9.06944	1501.31		1501.31
1501.79	9.62865	1501.79	9.14068	1501.79		1501.79
1502.28	9.67741	1502.28	9.19112	1502.28		1502.28
1502.76	9.66337	1502.76	9.17875	1502.76		1502.76
1503.24	9.56003	1503.24	9.07709	1503.24		1503.24
1503.72	9.36359	1503.72	8.88233	1503.72		1503.72
1504.2	9.09615	1504.2	8.61657	1504.2		1504.2
1504.69	8.80371	1504.69	8.3258	1504.69		1504.69
1505.17	8.54596	1505.17	8.06974	1505.17		1505.17
1505.65	8.36412	1505.65	7.88957	1505.65		1505.65
1506.13	8.19358	1506.13	7.72071	1506.13		1506.13
1506.62	7.74344	1506.62	7.27225	1506.62		1506.62
1507.1	6.715	1507.1	6.24549	1507.1		1507.1
1507.58	5.45656	1507.58	4.98873	1507.58		1507.58
1508.06	4.60553	1508.06	4.13937	1508.06		1508.06
1508.54	4.30732	1508.54	3.84284	1508.54		1508.54
1509.03	4.39785	1509.03	3.93505	1509.03		1509.03
1509.51	4.69174	1509.51	4.23062	1509.51		1509.51
1509.99	5.05156	1509.99	4.59212	1509.99		1509.99
1510.47	5.39281	1510.47	4.93505	1510.47		1510.47
1510.95	5.68417	1510.95	5.22808	1510.95		1510.95
1511.44	5.94383	1511.44	5.48942	1511.44		1511.44
1511.92	6.22349	1511.92	5.77076	1511.92		1511.92
1512.4	6.57915	1512.4	6.1281	1512.4		1512.4
1512.88	7.04151	1512.88	6.59214	1512.88		1512.88
1513.37	7.59806	1513.37	7.15037	1513.37		1513.37
1513.85	8.19262	1513.85	7.74661	1513.85		1513.85
1514.33	8.73588	1514.33	8.29154	1514.33		1514.33
1514.81	9.12144	1514.81	8.67878	1514.81		1514.81
1515.29	9.249	1515.29	8.80802	1515.29		1515.29
1515.78	9.06426	1515.78	8.62496	1515.78		1515.78
1516.26	8.61622	1516.26	8.1786	1516.26		1516.26
1516.74	8.07578	1516.74	7.63983	1516.74		1516.74
1517.22	7.63914	1517.22	7.20487	1517.22		1517.22
1517.7	7.37429	1517.7	6.9417	1517.7		1517.7
1518.19	7.19095	1518.19	6.76004	1518.19		1518.19
1518.67	6.93511	1518.67	6.50588	1518.67		1518.67
1519.15	6.47607	1519.15	6.04852	1519.15		1519.15
1519.63	5.74383	1519.63	5.31795	1519.63		1519.63
1520.11	4.7605	1520.11	4.3363	1520.11		1520.11
1520.6	3.70954	1520.6	3.28702	1520.6		1520.6
1521.08	2.98099	1521.08	2.56015	1521.08		1521.08
1521.56	2.98454	1521.56	2.56538	1521.56		1521.56
1522.04	3.72	1522.04	3.30252	1522.04		1522.04
1522.53	4.72525	1522.53	4.30945	1522.53		1522.53
1523.01	5.54044	1523.01	5.12631	1523.01		1523.01
1523.49	5.9792	1523.49	5.56675	1523.49		1523.49
1523.97	6.05196	1523.97	5.64119	1523.97		1523.97
1524.45	5.84162	1524.45	5.43253	1524.45		1524.45
1524.93	5.45228	1524.93	5.04486	1524.93		1524.93
1525.42	5.00017	1525.42	4.59443	1525.42		1525.42
1525.9	4.61126	1525.9	4.2072	1525.9		1525.9
1526.38	4.40246	1526.38	4.00008	1526.38		1526.38
1526.86	4.4477	1526.86	4.047	1526.86		1526.86
1527.35	4.75372	1527.35	4.3547	1527.35		1527.35
1527.83	5.26103	1527.83	4.86369	1527.83		1527.83
1528.31	5.86669	1528.31	5.47102	1528.31		1528.31
1528.79	6.45555	1528.79	6.06156	1528.79		1528.79
1529.27	6.92691	1529.27	6.5346	1529.27		1529.27
1529.76	7.21417	1529.76	6.82354	1529.76		1529.76
1530.24	7.29052	1530.24	6.90157	1530.24		1530.24
1530.72	7.16568	1530.72	6.77841	1530.72		1530.72
1531.2	6.88134	1531.2	6.49574	1531.2		1531.2
1531.68	6.5095	1531.68	6.12558	1531.68		1531.68
1532.17	6.15656	1532.17	5.77432	1532.17		1532.17
1532.65	5.95532	1532.65	5.57476	1532.65		1532.65
1533.13	6.01048	1533.13	5.6316	1533.13		1533.13
1533.61	6.30304	1533.61	5.92583	1533.61		1533.61
1534.1	6.67979	1534.1	6.30427	1534.1		1534.1
1534.58	6.98985	1534.58	6.616	1534.58		1534.58
1535.06	7.19201	1535.06	6.81984	1535.06		1535.06
1535.54	7.32867	1535.54	6.95818	1535.54		1535.54
1536.02	7.46353	1536.02	7.09472	1536.02		1536.02
1536.51	7.64819	1536.51	7.28105	1536.51		1536.51
1536.99	7.91375	1536.99	7.54829	1536.99		1536.99
1537.47	8.27011	1537.47	7.90633	1537.47		1537.47
1537.95	8.70526	1537.95	8.34316	1537.95		1537.95
1538.43	9.17582	1538.43	8.8154	1538.43		1538.43
1538.92	9.58058	1538.92	9.22184	1538.92		1538.92
1539.4	9.70384	1539.4	9.34678	1539.4		1539.4
1539.88	9.1925	1539.88	8.83711	1539.88		1539.88
1540.36	7.82986	1540.36	7.47615	1540.36		1540.36
1540.85	6.00762	1540.85	5.65559	1540.85		1540.85
1541.33	4.38186	1541.33	4.03151	1541.33		1541.33
1541.81	3.2023	1541.81	2.85363	1541.81		1541.81
1542.29	2.43034	1542.29	2.08335	1542.29		1542.29
1542.77	2.03343	1542.77	1.68811	1542.77		1542.77
1543.26	2.03873	1543.26	1.69509	1543.26		1543.26
1543.74	2.46308	1543.74	2.12112	1543.74		1543.74
1544.22	3.22814	1544.22	2.88786	1544.22		1544.22
1544.7	4.14997	1544.7	3.81137	1544.7		1544.7
1545.18	5.02685	1545.18	4.68992	1545.18		1545.18
1545.67	5.73671	1545.67	5.40146	1545.67		1545.67
1546.15	6.25767	1546.15	5.9241	1546.15		1546.15
1546.63	6.62602	1546.63	6.29413	1546.63		1546.63
1547.11	6.88908	1547.11	6.55887	1547.11		1547.11
1547.6	7.07644	1547.6	6.74791	1547.6		1547.6
1548.08	7.1878	1548.08	6.86095	1548.08		1548.08
1548.56	7.19416	1548.56	6.86898	1548.56		1548.56
1549.04	7.05682	1549.04	6.73332	1549.04		1549.04
1549.52	6.76548	1549.52	6.44366	1549.52		1549.52
1550.01	6.37424	1550.01	6.0541	1550.01		1550.01
1550.49	5.99179	1550.49	5.67333	1550.49		1550.49
1550.97	5.72075	1550.97	5.40397	1550.97		1550.97
1551.45	5.60231	1551.45	5.2872	1551.45		1551.45
1551.93	5.60697	1551.93	5.29354	1551.93		1551.93
1552.42	5.65403	1552.42	5.34228	1552.42		1552.42
1552.9	5.63739	1552.9	5.32732	1552.9		1552.9
1553.38	5.45515	1553.38	5.14676	1553.38		1553.38
1553.86	5.05041	1553.86	4.74369	1553.86		1553.86
1554.34	4.45633	1554.34	4.15129	1554.34		1554.34
1554.83	3.80293	1554.83	3.49957	1554.83		1554.83
1555.31	3.25765	1555.31	2.95597	1555.31		1555.31
1555.79	2.93571	1555.79	2.63571	1555.79		1555.79
1556.27	2.85213	1556.27	2.55381	1556.27		1556.27
1556.76	2.93489	1556.76	2.63824	1556.76		1556.76
1557.24	3.06678	1557.24	2.77181	1557.24		1557.24
1557.72	3.13336	1557.72	2.84007	1557.72		1557.72
1558.2	3.12529	1558.2	2.83368	1558.2		1558.2
1558.68	3.31861	1558.68	3.02868	1558.68		1558.68
1559.17	4.07006	1559.17	3.78181	1559.17		1559.17
1559.65	5.09091	1559.65	4.80434	1559.65		1559.65
1560.13	5.87177	1560.13	5.58687	1560.13		1560.13
1560.61	6.29513	1560.61	6.01191	1560.61		1560.61
1561.09	6.44039	1561.09	6.15885	1561.09		1561.09
1561.58	6.39995	1561.58	6.12009	1561.58		1561.58
1562.06	6.24591	1562.06	5.96773	1562.06		1562.06
1562.54	6.03307	1562.54	5.75656	1562.54		1562.54
1563.02	5.80202	1563.02	5.52719	1563.02		1563.02
1563.51	5.57898	1563.51	5.30583	1563.51		1563.51
1563.99	5.37264	1563.99	5.10117	1563.99		1563.99
1564.47	5.1752	1564.47	4.90541	1564.47		1564.47
1564.95	4.97036	1564.95	4.70225	1564.95		1564.95
1565.43	4.74655	1565.43	4.48011	1565.43		1565.43
1565.91	4.50687	1565.91	4.24211	1565.91		1565.91
1566.4	4.26706	1566.4	4.00398	1566.4		1566.4
1566.88	4.04806	1566.88	3.78666	1566.88		1566.88
1567.36	3.87056	1567.36	3.61084	1567.36		1567.36
1567.84	3.75553	1567.84	3.49749	1567.84		1567.84
1568.33	3.7288	1568.33	3.47244	1568.33		1568.33
1568.81	3.82217	1568.81	3.56748	1568.81		1568.81
1569.29	4.0582	1569.29	3.80519	1569.29		1569.29
1569.77	4.41929	1569.77	4.16796	1569.77		1569.77
1570.25	4.83621	1570.25	4.58656	1570.25		1570.25
1570.74	5.22707	1570.74	4.97909	1570.74		1570.74
1571.22	5.53982	1571.22	5.29353	1571.22		1571.22
1571.7	5.75628	1571.7	5.51166	1571.7		1571.7
1572.18	5.87484	1572.18	5.6319	1572.18		1572.18
1572.66	5.8978	1572.66	5.65654	1572.66		1572.66
1573.15	5.82736	1573.15	5.58778	1573.15		1573.15
1573.63	5.66632	1573.63	5.42842	1573.63		1573.63
1574.11	5.41988	1574.11	5.18365	1574.11		1574.11
1574.59	5.09944	1574.59	4.86489	1574.59		1574.59
1575.08	4.7302	1575.08	4.49733	1575.08		1575.08
1575.56	4.36386	1575.56	4.13267	1575.56		1575.56
1576.04	4.07941	1576.04	3.8499	1576.04		1576.04
1576.52	3.94576	1576.52	3.71793	1576.52		1576.52
1577	3.96793	1577	3.74177	1577		1577
1577.49	4.08876	1577.49	3.86428	1577.49		1577.49
1577.97	4.23795	1577.97	4.01515	1577.97		1577.97
1578.45	4.36278	1578.45	4.14166	1578.45		1578.45
1578.93	4.42898	1578.93	4.20954	1578.93		1578.93
1579.41	4.41598	1579.41	4.19822	1579.41		1579.41
1579.9	4.31699	1579.9	4.10091	1579.9		1579.9
1580.38	4.14272	1580.38	3.92831	1580.38		1580.38
1580.86	3.92369	1580.86	3.71096	1580.86		1580.86
1581.34	3.70452	1581.34	3.49347	1581.34		1581.34
1581.83	3.52885	1581.83	3.31948	1581.83		1581.83
1582.31	3.41954	1582.31	3.21184	1582.31		1582.31
1582.79	3.36666	1582.79	3.16064	1582.79		1582.79
1583.27	3.33191	1583.27	3.12757	1583.27		1583.27
1583.75	3.26822	1583.75	3.06556	1583.75		1583.75
1584.24	3.14477	1584.24	2.94379	1584.24		1584.24
1584.72	2.9635	1584.72	2.7642	1584.72		1584.72
1585.2	2.75967	1585.2	2.56205	1585.2		1585.2
1585.68	2.58465	1585.68	2.3887	1585.68		1585.68
1586.16	2.48048	1586.16	2.28621	1586.16		1586.16
1586.65	2.45961	1586.65	2.26702	1586.65		1586.65
1587.13	2.50086	1587.13	2.30995	1587.13		1587.13
1587.61	2.56217	1587.61	2.37294	1587.61		1587.61
1588.09	2.60299	1588.09	2.41544	1588.09		1588.09
1588.58	2.60393	1588.58	2.41805	1588.58		1588.58
1589.06	2.57518	1589.06	2.39098	1589.06		1589.06
1589.54	2.54817	1589.54	2.36565	1589.54		1589.54
1590.02	2.55487	1590.02	2.37403	1590.02		1590.02
1590.5	2.60671	1590.5	2.42755	1590.5		1590.5
1590.98	2.68631	1590.98	2.50882	1590.98		1590.98
1591.47	2.75717	1591.47	2.58136	1591.47		1591.47
1591.95	2.78351	1591.95	2.60938	1591.95		1591.95
1592.43	2.74738	1592.43	2.57493	1592.43		1592.43
1592.91	2.65411	1592.91	2.48334	1592.91		1592.91
1593.4	2.52345	1593.4	2.35436	1593.4		1593.4
1593.88	2.37149	1593.88	2.20408	1593.88		1593.88
1594.36	2.19515	1594.36	2.02941	1594.36		1594.36
1594.84	1.97201	1594.84	1.80795	1594.84		1594.84
1595.32	1.67864	1595.32	1.51626	1595.32		1595.32
1595.81	1.31778	1595.81	1.15708	1595.81		1595.81
1596.29	0.93317	1596.29	0.77415	1596.29		1596.29
1596.77	0.59957	1596.77	0.44223	1596.77		1596.77
1597.25	0.39184	1597.25	0.23617	1597.25		1597.25
1597.73	0.35017	1597.73	0.19618	1597.73		1597.73
1598.22	0.45876	1598.22	0.30645	1598.22		1598.22
1598.7	0.64701	1598.7	0.49638	1598.7		1598.7
1599.18	0.81217	1599.18	0.66322	1599.18		1599.18
1599.66	0.85563	1599.66	0.70835	1599.66		1599.66
1600.15	0.71991	1600.15	0.57432	1600.15		1600.15
1600.63	0.41342	1600.63	0.2695	1600.63		1600.63
1601.11	0.00913	1601.11	-0.13311	1601.11		1601.11
1601.59	-0.38528	1601.59	-0.52584	1601.59		1601.59
1602.07	-0.67387	1602.07	-0.81275	1602.07		1602.07
1602.56	-0.81249	1602.56	-0.9497	1602.56		1602.56
1603.04	-0.819	1603.04	-0.95453	1603.04		1603.04
1603.52	-0.75087	1603.52	-0.88472	1603.52		1603.52
1604	-0.6666	1604	-0.79877	1604		1604
1604.48	-0.59604	1604.48	-0.72653	1604.48		1604.48
1604.97	-0.53515	1604.97	-0.66396	1604.97		1604.97
1605.45	-0.46318	1605.45	-0.59031	1605.45		1605.45
1605.93	-0.36949	1605.93	-0.49495	1605.93		1605.93
1606.41	-0.27349	1606.41	-0.39727	1606.41		1606.41
1606.89	-0.22634	1606.89	-0.34844	1606.89		1606.89
1607.38	-0.29084	1607.38	-0.41126	1607.38		1607.38
1607.86	-0.50539	1607.86	-0.62413	1607.86		1607.86
1608.34	-0.85076	1608.34	-0.96782	1608.34		1608.34
1608.82	-1.24599	1608.82	-1.36138	1608.82		1608.82
1609.31	-1.58393	1609.31	-1.69764	1609.31		1609.31
1609.79	-1.78625	1609.79	-1.89828	1609.79		1609.79
1610.27	-1.83947	1610.27	-1.94982	1610.27		1610.27
1610.75	-1.79152	1610.75	-1.90019	1610.75		1610.75
1611.23	-1.71735	1611.23	-1.82435	1611.23		1611.23
1611.72	-1.67809	1611.72	-1.78341	1611.72		1611.72
1612.2	-1.69436	1612.2	-1.798	1612.2		1612.2
1612.68	-1.74342	1612.68	-1.84538	1612.68		1612.68
1613.16	-1.77529	1613.16	-1.87557	1613.16		1613.16
1613.64	-1.73676	1613.64	-1.83536	1613.64		1613.64
[truncated: 4,950 more rows]

[truncated: 113 more sheets: Fig.3D, Fig.3E, Fig.4A, Fig.4B, Fig.4C, Fig.5A, Fig.5C, Fig.S1A, Fig.S1B, Fig.S1C, Fig.S1D, Fig.S1E, Fig.S1F, Fig.S2A, Fig.S2B, Fig.S3A, Fig.S3B, Fig.S3C, Fig.S3D, Fig.S3E …]
